# Supplementary material for: Identifying novel genetic loci associated with polycystic ovary syndrome based on its shared genetic architecture with type 2 diabetes
Source: Front Genet. 2022 Aug 29;13:905716. doi: 10.3389/fgene.2022.905716 (PMC9464923; doi:10.3389/fgene.2022.905716)
Supplement: Supplementary file 2 [file DataSheet1.xlsx]

## Sheet: Supplementary Table 1
Supplementary Table 1 Bivariate MiXeR Estimates and cross-trait LDSC Estimates
a) Bivariate MiXeR Estimates
Trait1	Trait2	pi1	pi1_SE	pi2	pi2_SE	pi12	pi12_SE	nc1@p9	nc1@p9_SE	nc2@p9	nc2@p9_SE	nc12@p9	nc12@p9_SE	rg	rg_SE	rho12	rho12_SE	fraction_concordant_within_shared	fraction_concordant_within_shared_SE	best_vs_min_AIC	best_vs_min_BIC	best_vs_max_AIC	best_vs_max_BIC	Dice_coefficient	Dice_coefficient_SE
T2DM(unadjusted by BMI)	PCOS	0.000472767	0.000102861	0.000212609	0.000126116	0.000270702	6.44409e-05	1507.71	328.037	678.035	402.198	863.302	205.51	0.408387	0.0285842	0.0294858	0.00208614	0.892863	0.0819242	4.60532	-4.95232	11.9239	2.36628	0.441484	0.0946008
T2DM(adjusted by BMI)	PCOS	0.000149685	6.47861e-05	0.000360457	0.00010391	0.000122854	6.15035e-05	477.362	206.61	1149.54	331.382	391.797	196.142	0.207732	0.0233608	0.00862554	0.00204545	0.784994	0.125118	4.61382	-4.94378	9.3861	-0.171496	0.320555	0.135722
a)Bivariate MiXeR estimates: pi1,pi2 and pi12 are the polygenicity parameter, representing the proportion of causal variants of single trait1, trait2 and the overlap fraction;nc1@p9, nc2@p9 and nc12@p9 are the number of causal variants for trait1, trait2 and the overlap in thousands, respectively;rg, the genetic correlation between PCOS and T2D estimated by MiXeR model;rho12, correlation of genet…
b)cross-trait LDSC Estimates
Trait1	Trait2	rg	rg_se	z	p	h2_obs_T2D	h2_obs_T2D_se	h2_obs_T2D_int	h2_obs_T2D_se	h2_obs_PCOS	h2_obs_PCOS_se	h2_obs_PCOS_int	h2_obs_PCOS_se	gcov_int	gcov_int_se
T2DM(unadjusted by BMI)	PCOS	0.3072	0.0562	5.4692	4.52e-08	0.1954	0.0097	1.0797	0.0249	0.1231	0.0214	0.9753	0.0065	0.0271	0.0062
T2DM(adjusted by BMI)	PCOS	0.1243	0.0583	2.1319	0.033	0.1696	0.0123	1.0908	0.0232	0.1232	0.0214	0.9753	0.0065	0.0094	0.0051
b)cross-trait LDSC Estimates: rg, the genetic correlation between PCOS and T2D estimated by cross-trait LDSC model; h2_obs_T2D or h2_obs_PCOS is a total observed scale heritability of a trait;h2_int_T2D or h2_int_PCOS,the intercept of a phenotype estimated by univariate LDSC model,refrects potiential population stratification, other counfounding.it sholud be close to 1;gcov_int is the intercept t…

## Sheet: Supplementary Table 2
Functional annotation of candidate SNPs in 11 loci associated with PCOS at condFDR<0.05 or conjFDR<0.05
GenomicLocus	Candidate SNP	CHRPOS	Ref/Alt	r2 with independent significant SNP	Independent significant SNPs	LeadSNP	nearest Gene	Distance to nearest Gene	FDRPCOS|T2D	FDRPCOS&T2D	GWAS P-score		GWAS Z-score		Functional category	genes on both side of the SNP(only for intergenic SNP)	CADD	RDB	minChrState	commonChrState
											T2D	PCOS	T2D	PCOS
1	rs10165325	2:165807253	C/T	0.600554	rs1509096	rs1509096	SLC38A11	0	0.451937	0.451937	6.6e-05	0.0043	-3.99026	-2.85527	intronic	-	9.897	6	5	15
1	rs10497253	2:165807717	C/T	0.600554	rs1509096	rs1509096	SLC38A11	0	0.447844	0.447844	0.00016	0.0042	3.77501	2.86274	intronic	-	2.533	5	5	15
1	rs13032835	2:165748563	T/A	0.876595	rs1509096	rs1509096	RNA5SP111	3623	-	-	1e-05	5e-05	-4.41717	-4.05563	intergenic	RNA5SP110;RNA5SP111;SLC38A11	1.043	7	5	15
1	rs1509096	2:165737889	G/A	1	rs1509096	rs1509096	RNA5SP111	14297	0.009432	0.009525	1.8e-05	1.4e-05	-4.28836	-4.34386	intergenic	RNA5SP110;RNA5SP111;SLC38A11	3.103	7	5	15
1	rs1509097	2:165737931	C/T	0.876595	rs1509096	rs1509096	RNA5SP111	14255	0.028999	0.028999	7e-06	5.2e-05	-4.49369	-4.04645	intergenic	RNA5SP110;RNA5SP111;SLC38A11	4.042	6	5	15
1	rs201173031	2:165805707	G/T	0.600554	rs1509096	rs1509096	SLC38A11	0	-	-	-	-	-	-	intronic	-	3.722	5	5	15
1	rs7582206	2:165758909	T/A	0.946661	rs1509096	rs1509096	SLC38A11	0	-	-	0.00012	1.2e-05	-3.84613	-4.37759	intronic	-	5.787	6	5	15
2	nan	3:12357932	G/C	0.973831	rs13061415	rs13061415	PPARG	0	-	-	-	-	-	-	intronic	-	4.408	3a	1	15
2	nan	3:12368233	T/A	0.973909	rs13061415	rs13061415	PPARG	0	-	-	-	-	-	-	intronic	-	1.858	6	5	15
2	rs10510410	3:12346738	C/A	0.960135	rs13061415	rs13061415	PPARG	0	0.056514	0.056514	3.2e-09	0.00012	5.92099	3.84613	intronic	-	6.714	1f	2	15
2	rs10510411	3:12346849	G/A	0.960135	rs13061415	rs13061415	PPARG	0	0.039144	0.039144	4.1e-09	7.5e-05	-5.88011	-3.95984	intronic	-	3.543	6	5	15
2	rs10510412	3:12346962	G/A	0.989527	rs13061415	rs13061415	PPARG	0	0.044048	0.044048	7.8e-09	8.7e-05	-5.77272	-3.92425	intronic	-	5.17	1f	5	15
2	rs10510417	3:12377294	G/C	0.989527	rs13061415	rs13061415	PPARG	0	-	-	1.2e-08	0.00011	5.69973	3.8674	intronic	-	0.683	6	2	15
2	rs10865710	3:12353198	G/C	0.989527	rs13061415	rs13061415	PPARG	0	-	-	9.1e-09	9e-05	5.7467	3.91608	intronic	-	0.893	1f	2	15
2	rs10865711	3:12361385	C/T	0.98426	rs13061415	rs13061415	PPARG	0	0.045258	0.045258	9.9e-09	9e-05	5.73243	3.91608	intronic	-	8.272	5	5	15
2	rs11128596	3:12343117	C/A	0.926756	rs13061415	rs13061415	PPARG	0	0.109265	0.109265	1.6e-09	0.0003	6.03395	3.6153	intronic	-	9.613	1f	4	15
2	rs11128597	3:12344636	G/A	0.926756	rs13061415	rs13061415	PPARG	0	0.109265	0.109265	1.4e-09	0.0003	6.05548	3.6153	intronic	-	6.491	1f	5	15
2	rs11128598	3:12353326	C/T	0.989527	rs13061415	rs13061415	PPARG	0	0.047561	0.047561	9.1e-09	9.6e-05	5.7467	3.90049	intronic	-	0.837	1f	2	15
2	rs11128599	3:12360769	G/A	0.98426	rs13061415	rs13061415	PPARG	0	0.047561	0.047561	8.4e-09	9.6e-05	-5.76023	-3.90049	intronic	-	17.82	1f	2	15
2	rs11128600	3:12371628	G/A	0.989527	rs13061415	rs13061415	PPARG	0	0.05289	0.05289	1.2e-08	0.00011	5.69973	3.8674	intronic	-	1.763	6	4	15
2	rs11128601	3:12381165	C/T	0.989527	rs13061415	rs13061415	PPARG	0	0.05289	0.05289	1.2e-08	0.00011	5.69973	3.8674	intronic	-	2.525	7	4	15
2	rs11128602	3:12381410	G/A	0.989527	rs13061415	rs13061415	PPARG	0	0.05289	0.05289	1.2e-08	0.00011	-5.69973	-3.8674	intronic	-	0.214	5	4	15
2	rs1122648	3:12375391	C/T	0.989527	rs13061415	rs13061415	PPARG	0	0.049018	0.049018	1.2e-08	0.0001	5.69973	3.89059	intronic	-	0.929	6	5	15
2	rs11710969	3:12343591	G/A	0.926756	rs13061415	rs13061415	PPARG	0	0.111616	0.111616	1.9e-09	0.00031	-6.00613	-3.6068	intronic	-	6.222	1f	4	15
2	rs11715016	3:12352688	G/C	0.989527	rs13061415	rs13061415	PPARG	0	-	-	8.4e-09	9.6e-05	-5.76023	-3.90049	intronic	-	0.255	6	2	15
2	rs11715073	3:12352971	G/C	0.989527	rs13061415	rs13061415	PPARG	0	-	-	9.1e-09	9e-05	5.7467	3.91608	intronic	-	4.632	6	2	15
2	rs11716748	3:12336399	G/A	0.941401	rs13061415	rs13061415	PPARG	0	0.059954	0.059954	1.5e-09	0.00013	6.04436	3.82646	intronic	-	2.866	2b	5	15
2	rs11719186	3:12352605	T/A	0.925482	rs13061415	rs13061415	PPARG	0	-	-	-	0.00021	-	-3.70667	intronic	-	0.356	6	2	15
2	rs11719187	3:12352606	T/A	0.978917	rs13061415	rs13061415	PPARG	0	-	-	-	0.00011	-	-3.8674	intronic	-	2.187	6	2	15
2	rs12487012	3:12356196	C/T	0.989527	rs13061415	rs13061415	PPARG	0	0.05289	0.05289	9.1e-09	0.00011	5.7467	3.8674	intronic	-	5.845	6	4	15
2	rs12493718	3:12363637	G/T	0.98426	rs13061415	rs13061415	PPARG	0	0.046428	0.046428	9.1e-09	9.3e-05	-5.7467	-3.90816	intronic	-	4.193	6	4	15
2	rs12495364	3:12361929	C/T	0.979068	rs13061415	rs13061415	PPARG	0	0.056514	0.056514	9.1e-09	0.00012	5.7467	3.84613	intronic	-	2.111	7	4	15
2	rs12496005	3:12371082	G/C	0.989527	rs13061415	rs13061415	PPARG	0	-	-	1.4e-08	0.00072	-5.67339	-3.38185	intronic	-	0.564	6	4	15
2	rs12496505	3:12356158	G/A	0.989527	rs13061415	rs13061415	PPARG	0	0.046428	0.046428	9.1e-09	9.3e-05	-5.7467	-3.90816	intronic	-	4.254	6	4	15
2	rs12629240	3:12351574	G/A	0.98426	rs13061415	rs13061415	PPARG	0	0.049018	0.049018	7.8e-09	0.0001	5.77272	3.89059	intronic	-	3.1	1d	2	15
2	rs12629293	3:12351746	G/A	0.989527	rs13061415	rs13061415	PPARG	0	0.046043	0.046043	8.4e-09	9.2e-05	5.76023	3.91078	intronic	-	9.855	6	2	15
2	rs12629497	3:12346698	G/A	0.960135	rs13061415	rs13061415	PPARG	0	0.037048	0.037048	3.5e-09	7e-05	5.90624	3.97629	intronic	-	0.785	5	2	15
2	rs12631028	3:12341406	C/T	0.936272	rs13061415	rs13061415	PPARG	0	0.045258	0.045258	2.7e-09	9e-05	-5.94887	-3.91608	intronic	-	0.564	6	2	15
2	rs12631322	3:12364413	G/A	0.98426	rs13061415	rs13061415	PPARG	0	0.047188	0.047188	1.2e-08	9.5e-05	5.69973	3.90302	intronic	-	0.519	5	5	15
2	rs12631389	3:12364703	G/A	0.98426	rs13061415	rs13061415	PPARG	0	0.044456	0.044456	1.1e-08	8.8e-05	5.71454	3.9215	intronic	-	8.122	7	2	15
2	rs12634544	3:12351583	C/T	0.98426	rs13061415	rs13061415	PPARG	0	0.046043	0.046043	4.4e-09	9.2e-05	-5.86841	-3.91078	intronic	-	1.043	4	2	15
2	rs12636454	3:12360214	C/T	0.98426	rs13061415	rs13061415	PPARG	0	0.041498	0.041498	9.1e-09	8.1e-05	5.7467	3.94142	intronic	-	4.473	6	5	15
2	rs12636461	3:12341830	G/A	0.936272	rs13061415	rs13061415	PPARG	0	0.091069	0.091069	2.5e-09	0.00023	5.96146	3.68356	intronic	-	6.208	1f	2	15
2	rs12639094	3:12348581	T/A	0.989527	rs13061415	rs13061415	PPARG	0	-	-	-	9.8e-05	-	-3.89549	intronic	-	2.084	5	5	15
2	rs12639162	3:12350781	G/A	0.989527	rs13061415	rs13061415	PPARG	0	0.044048	0.044048	7.8e-09	8.7e-05	5.77272	3.92425	intronic	-	7.176	6	2	15
2	rs13061415	3:12349924	C/T	1	rs13061415	rs13061415	PPARG	0	0.030904	0.030904	6.6e-09	5.6e-05	5.8008	4.02906	intronic	-	2.057	1f	5	15
2	rs13070963	3:12356605	C/T	0.989527	rs13061415	rs13061415	PPARG	0	0.04681	0.04681	9.1e-09	9.4e-05	5.7467	3.90558	intronic	-	1.715	6	2	15
2	rs13073869	3:12353993	G/A	0.989527	rs13061415	rs13061415	PPARG	0	0.047188	0.047188	8.4e-09	9.5e-05	-5.76023	-3.90302	intronic	-	2.84	6	2	15
2	rs13076055	3:12341996	G/A	0.936272	rs13061415	rs13061415	PPARG	0	0.082314	0.082314	2.5e-09	0.0002	-5.96146	-3.71902	intronic	-	0.151	1d	2	15
2	rs13090995	3:12356625	T/A	0.989527	rs13061415	rs13061415	PPARG	0	-	-	9.1e-09	9.4e-05	5.7467	3.90558	intronic	-	9.971	6	2	15
2	rs13095372	3:12339722	G/C	0.936272	rs13061415	rs13061415	PPARG	0	-	-	-	0.00085	-	3.33598	intronic	-	1.558	7	5	15
2	rs13095716	3:12353612	T/A	0.989527	rs13061415	rs13061415	PPARG	0	-	-	8.4e-09	9.6e-05	-5.76023	-3.90049	intronic	-	6.065	1f	2	15
2	rs13097936	3:12350740	C/A	0.989527	rs13061415	rs13061415	PPARG	0	0.044048	0.044048	7.2e-09	8.7e-05	-5.78619	-3.92425	intronic	-	0.469	7	2	15
2	rs13433696	3:12358492	G/A	0.98426	rs13061415	rs13061415	PPARG	0	0.056514	0.056514	9.1e-09	0.00012	-5.7467	-3.84613	intronic	-	15.49	1b	1	15
2	rs17036242	3:12349490	G/A	0.989527	rs13061415	rs13061415	PPARG	0	0.044456	0.044456	7.8e-09	8.8e-05	-5.77272	-3.9215	intronic	-	10.32	1f	2	15
2	rs17036314	3:12376745	G/C	0.989527	rs13061415	rs13061415	PPARG	0	-	-	1.2e-08	0.00011	-5.69973	-3.8674	intronic	-	0.527	6	2	15
2	rs1984669	3:12375744	C/T	0.943361	rs13061415	rs13061415	PPARG	0	-	-	-	0.00018	-	-3.74555	intronic	-	0.234	6	5	15
2	rs202180552	3:12337013	ATT/A	0.798507	rs13061415	rs13061415	PPARG	0	-	-	-	-	-	-	intronic	-	0.702	-	5	15
2	rs2028760	3:12372882	G/A	0.989527	rs13061415	rs13061415	PPARG	0	0.047931	0.047931	1.4e-08	9.7e-05	-5.67339	-3.89798	intronic	-	1.103	6	5	15
2	rs2067819	3:12359049	G/A	0.796505	rs13061415	rs13061415	PPARG	0	0.169732	0.169732	6.5e-15	0.0006	-7.79385	-3.43161	intronic	-	1.131	6	5	15
2	rs2346795	3:12367063	G/A	0.98426	rs13061415	rs13061415	PPARG	0	0.043636	0.043636	8.4e-09	8.6e-05	-5.76023	-3.92703	intronic	-	1.651	6	5	15
2	rs28684849	3:12379908	G/T	0.989527	rs13061415	rs13061415	PPARG	0	0.037904	0.037904	1.4e-08	7.2e-05	-5.67339	-3.96958	intronic	-	1.401	6	5	15
2	rs34295844	3:12340681	C/A	0.936272	rs13061415	rs13061415	PPARG	0	0.093765	0.093765	2.5e-09	0.00024	5.96146	3.6727	intronic	-	1.042	5	5	15
2	rs34914033	3:12340532	G/A	0.936272	rs13061415	rs13061415	PPARG	0	0.091069	0.091069	2.5e-09	0.00023	-5.96146	-3.68356	intronic	-	2.491	7	5	15
2	rs35080475	3:12334332	C/T	0.816014	rs13061415	rs13061415	PPARG	0	0.353569	0.353569	6.8e-07	0.0024	4.96699	3.03567	intronic	-	0.149	5	1	15
2	rs35240997	3:12379351	G/A	0.800782	rs13061415	rs13061415	PPARG	0	0.131841	0.131841	5.9e-15	0.0004	7.80607	3.54008	intronic	-	1.695	6	5	15
2	rs35917766	3:12356387	G/C	0.989527	rs13061415	rs13061415	PPARG	0	-	-	9.1e-09	9.2e-05	-5.7467	-3.91078	intronic	-	0.378	7	4	15
2	rs35958630	3:12334352	C/T	0.816014	rs13061415	rs13061415	PPARG	0	0.353569	0.353569	6.3e-07	0.0024	4.98179	3.03567	intronic	-	1.757	5	1	15
2	rs3885307	3:12376414	G/A	0.984449	rs13061415	rs13061415	PPARG	0	0.046428	0.046428	1.4e-08	9.3e-05	5.67339	3.90816	intronic	-	2.863	-	5	15
2	rs4145573	3:12372386	G/A	0.989527	rs13061415	rs13061415	PPARG	0	0.05289	0.05289	1.2e-08	0.00011	5.69973	3.8674	intronic	-	1.775	6	5	15
2	rs4145574	3:12372074	G/A	0.989527	rs13061415	rs13061415	PPARG	0	0.05289	0.05289	1.2e-08	0.00011	5.69973	3.8674	intronic	-	2.108	6	4	15
2	rs4362702	3:12337163	G/C	0.932535	rs13061415	rs13061415	PPARG	0	-	-	2.9e-09	0.00015	5.93716	3.79107	intronic	-	1.667	7	5	15
2	rs4684101	3:12361295	C/T	0.98426	rs13061415	rs13061415	PPARG	0	0.048297	0.048297	9.9e-09	9.8e-05	5.73243	3.89549	intronic	-	7.154	7	5	15
2	rs4684845	3:12338736	G/A	0.941401	rs13061415	rs13061415	PPARG	0	0.093765	0.093765	1.9e-09	0.00024	6.00613	3.6727	intronic	-	0.892	7	5	15
2	rs4684846	3:12338849	G/A	0.936272	rs13061415	rs13061415	PPARG	0	0.093765	0.093765	1.8e-09	0.00024	6.0149	3.6727	intronic	-	2.557	6	5	15
2	rs57819653	3:12347815	G/A	0.989527	rs13061415	rs13061415	PPARG	0	0.041936	0.041936	9.1e-09	8.2e-05	-5.7467	-3.93848	intronic	-	0.369	7	4	15
2	rs58102308	3:12373667	G/A	0.989527	rs13061415	rs13061415	PPARG	0	0.05289	0.05289	1.2e-08	0.00011	5.69973	3.8674	intronic	-	5.687	7	5	15
2	rs58910856	3:12373778	T/A	0.989527	rs13061415	rs13061415	PPARG	0	-	-	1.2e-08	0.00011	-5.69973	-3.8674	intronic	-	8.169	6	5	15
2	rs59390337	3:12347737	C/T	0.989527	rs13061415	rs13061415	PPARG	0	0.041936	0.041936	9.1e-09	8.2e-05	5.7467	3.93848	intronic	-	0.053	6	4	15
2	rs60290266	3:12348835	G/A	0.989527	rs13061415	rs13061415	PPARG	0	0.041936	0.041936	1.1e-08	8.2e-05	-5.71454	-3.93848	intronic	-	0.292	2b	2	15
2	rs66550663	3:12378923	G/A	0.989527	rs13061415	rs13061415	PPARG	0	0.05289	0.05289	1.2e-08	0.00011	5.69973	3.8674	intronic	-	10.78	6	5	15
2	rs67100517	3:12373423	T/A	0.989527	rs13061415	rs13061415	PPARG	0	-	-	1.2e-08	0.00011	5.69973	3.8674	intronic	-	2.037	7	5	15
2	rs67654715	3:12352374	C/T	0.989527	rs13061415	rs13061415	PPARG	0	0.047561	0.047561	1.3e-07	9.6e-05	5.27885	3.90049	intronic	-	3.448	5	5	15
2	rs6768049	3:12351195	C/T	0.989527	rs13061415	rs13061415	PPARG	0	0.045652	0.045652	7.8e-09	9.1e-05	5.77272	3.91342	intronic	-	6.7	2b	2	15
2	rs6768587	3:12338115	G/A	0.941401	rs13061415	rs13061415	PPARG	0	0.069973	0.069973	1.9e-09	0.00016	6.00613	3.77501	intronic	-	6.446	1f	2	15
2	rs6785890	3:12335816	C/A	0.941401	rs13061415	rs13061415	PPARG	0	0.06353	0.06353	3.2e-08	0.00014	-5.53013	-3.80817	intronic	-	0.857	1f	5	15
2	rs6795085	3:12350950	G/A	0.984341	rs13061415	rs13061415	PPARG	0	0.041105	0.041105	6.6e-09	8e-05	5.8008	3.9444	intronic	-	9.858	6	5	15
2	rs6795946	3:12338441	C/A	0.941401	rs13061415	rs13061415	PPARG	0	0.088253	0.088253	2.9e-09	0.00022	-5.93716	-3.69487	intronic	-	5.094	5	5	15
2	rs6808179	3:12338213	G/T	0.941401	rs13061415	rs13061415	PPARG	0	0.066859	0.066859	1.9e-09	0.00015	6.00613	3.79107	intronic	-	11.8	5	2	15
2	rs6809631	3:12335647	T/A	0.941401	rs13061415	rs13061415	PPARG	0	-	-	1.4e-09	0.00017	6.05548	3.75987	intronic	-	12.52	1f	5	15
2	rs7615916	3:12395958	G/A	0.913318	rs13061415	rs13061415	PPARG	0	0.031807	0.031807	5.3e-09	5.8e-05	-5.83747	-4.0208	intronic	-	2.977	1d	2	15
2	rs880663	3:12370083	G/A	0.984341	rs13061415	rs13061415	PPARG	0	0.045258	0.045258	1.2e-08	9e-05	5.69973	3.91608	intronic	-	4.787	-	4	15
2	rs9310401	3:12352468	C/T	0.989527	rs13061415	rs13061415	PPARG	0	0.046428	0.046428	9.1e-09	9.3e-05	5.7467	3.90816	intronic	-	3.71	1f	2	15
2	rs9817428	3:12340267	C/A	0.932144	rs13061415	rs13061415	PPARG	0	0.088253	0.088253	1.9e-09	0.00022	-6.00613	-3.69487	intronic	-	2.013	1f	5	15
2	rs9876942	3:12379501	C/A	0.989527	rs13061415	rs13061415	PPARG	0	0.05289	0.05289	1.4e-08	0.00011	5.67339	3.8674	intronic	-	0.088	5	5	15
3	rs11448666	3:122961348	CT/C	0.702801	rs4234212	rs4234212	SEC22A	0	-	-	-	-	-	-	intronic	-	3.636	-	4	5
3	rs11709386	3:122994425	C/T	0.940319	rs4234212	rs4234212	SEC22A	1447	0.093765	0.093765	5.8e-05	0.00024	4.0208	-3.6727	intergenic	SEC22A;ADCY5	8.132	5	5	5
3	rs12487554	3:122942782	G/A	0.733479	rs4234212	rs4234212	PDIA5:SEC22A	00:00:00	0.227216	0.227216	6.2e-05	0.001	4.00507	-3.29053	intronic	-	2.001	7	4	5
3	rs12631101	3:123018580	G/C	0.885734	rs4234212	rs4234212	ADCY5	0	-	-	4.9e-06	0.00024	4.56902	-3.6727	intronic	-	0.711	5	4	15
3	rs13101217	3:122966184	C/T	0.715541	rs4234212	rs4234212	SEC22A	0	0.308598	0.308598	4.5e-05	0.0018	-4.08018	3.12139	intronic	-	0.156	6	4	5
3	rs2332470	3:122984010	G/A	0.702409	rs4234212	rs4234212	SEC22A	0	0.56166	0.56166	0.00016	0.0081	3.77501	-2.64787	intronic	-	3.887	-	4	5
3	rs34057163	3:122906054	G/GTC	0.661094	rs4234212	rs4234212	PDIA5	0	-	-	-	-	-	-	intronic	-	1.749	-	5	15
3	rs3934729	3:123019763	C/T	0.880937	rs4234212	rs4234212	ADCY5	0	0.192026	0.192026	2.9e-06	0.00074	4.67778	-3.37431	intronic	-	1.591	5	4	15
3	rs4234212	3:123010775	C/T	1	rs4234212	rs4234212	ADCY5	0	0.046428	0.046428	5.8e-05	9.3e-05	-4.0208	3.90816	intronic	-	2.858	5	4	15
3	rs4677880	3:123008086	G/T	0.834837	rs4234212	rs4234212	ADCY5	0	0.088253	0.088253	0.00012	0.00022	-3.84613	3.69487	intronic	-	1.379	6	4	15
3	rs59031801	3:122988783	AT/A	0.740031	rs4234212	rs4234212	SEC22A	0	-	-	-	-	-	-	intronic	-	0.288	-	4	5
3	rs6438784	3:122924649	T/A	0.715541	rs4234212	rs4234212	PDIA5:SEC22A	00:00:00	-	-	6.2e-05	0.0014	-4.00507	3.19465	intronic	-	7.795	7	5	5
3	rs6438785	3:122975633	G/T	0.715541	rs4234212	rs4234212	SEC22A	0	-	-	-	0.028	-	2.19729	intronic	-	1.254	7	4	5
3	rs6781842	3:122920952	C/T	0.729716	rs4234212	rs4234212	PDIA5:SEC22A	00:00:00	0.239522	0.239522	7.5e-05	0.0011	-3.95984	3.26362	UTR5	-	12	4	1	1
3	rs6784995	3:122938098	T/A	0.733479	rs4234212	rs4234212	PDIA5:SEC22A	00:00:00	-	-	6.6e-05	0.0013	-3.99026	3.21598	intronic	-	5.742	5	4	5
3	rs6809407	3:122998633	C/T	0.824937	rs4234212	rs4234212	RP11-797D24.3	1881	0.222328	0.222328	3.7e-05	0.00096	-4.12546	3.30199	intergenic	SEC22A;ADCY5	0.121	5	4	15
3	rs9289215	3:122962809	G/A	0.729716	rs4234212	rs4234212	SEC22A	0	0.281717	0.281717	7.1e-05	0.0015	-3.97291	3.17468	intronic	-	3.421	7	4	5
3	rs9819798	3:122968516	C/T	0.729716	rs4234212	rs4234212	SEC22A	0	0.332237	0.332237	6.6e-05	0.0021	-3.99026	3.07571	intronic	-	0.623	6	4	5
3	rs9844193	3:122978052	G/T	0.729716	rs4234212	rs4234212	SEC22A	0	0.299964	0.299964	7.1e-05	0.0017	-3.97291	3.13818	intronic	-	1.927	3a	4	5
3	rs9844212	3:123021870	G/C	0.787109	rs4234212	rs4234212	ADCY5	0	-	-	3.4e-05	0.0006	4.14487	-3.43161	intronic	-	0.042	5	4	15
3	rs9847640	3:122940112	G/A	0.719252	rs4234212	rs4234212	PDIA5:SEC22A	00:00:00	0.271986	0.271986	4.2e-05	0.0014	-4.09619	3.19465	intronic	-	5.036	7	5	5
4	rs114112904	5:43540514	G/C	0.686982	rs138484257	rs138484257	PAIP1	0	-	-	0.74	0.011	-0.33185	2.5427	intronic	-	0.681	6	4	4
4	rs116205027	5:43845721	T/C	0.945415	rs138484257	rs138484257	RP11-8L21.1	28747	-	-	0.72	-	0.358459	-	intergenic	NNT;RNU6-381P	5.573	5	7	15
4	rs116500406	5:43958880	G/A	0.755931	rs138484257	rs138484257	RP11-8L21.1	72149	-	-	0.25	-	1.15035	-	intergenic	NNT;RNU6-381P	0.149	6	9	15
4	rs11745854	5:44258746	T/G	0.685671	rs138484257	rs138484257	FGF10	44899	-	-	0.95	-	-0.06271	-	intergenic	RNU6-381P;FGF10	2.087	5	5	15
4	rs138484257	5:43618391	G/T	1	rs138484257	rs138484257	NNT	0	0.014619	0.968963	0.53	9.8e-08	0.628006	-5.33039	intronic	-	11.34	7	4	5
4	rs141028492	5:43830468	C/T	0.942501	rs138484257	rs138484257	RP11-8L21.1	44000	-	-	0.52	-	-0.64335	-	intergenic	NNT;RNU6-381P	10.12	7	9	15
4	rs142713416	5:43991216	G/A	0.942501	rs138484257	rs138484257	RNU6-381P	75509	-	-	0.83	-	0.214702	-	intergenic	NNT;RNU6-381P	1.446	7	9	15
4	rs147570547	5:43520728	G/T	1	rs138484257	rs138484257	RP11-159F24.6:RP11-159F24.5	00:00:00	0.96612	0.96612	0.38	0.0022	-0.8779	3.06181	ncRNA_intronic	-	1.72	5	5	5
4	rs183127639	5:43794527	A/C	0.942501	rs138484257	rs138484257	RP11-8L21.1	79941	-	-	0.58	-	0.553385	-	intergenic	NNT;RNU6-381P	0.29	7	14	15
4	rs183516723	5:43522146	G/C	1	rs138484257	rs138484257	RP11-159F24.5	0	-	-	-	0.0024	-	-3.03567	ncRNA_intronic	-	0.891	6	5	5
5	nan	8:11632279	C/A	0.651676	rs804274	rs804274	NEIL2	0	-	-	-	-	-	-	intronic	-	0.251	7	4	5
5	rs113727327	8:11634671	CT/CTT	0.617611	rs804274	rs804274	NEIL2	0	-	-	-	-	-	-	-	-	-	-	4	5
5	rs34928882	8:11624416	G/C	0.874396	rs804274	rs804274	NEIL2	2731	-	-	0.2	5.3e-08	1.28155	-5.44094	intergenic	LIC02905;NEIL2	0.888	7	5	5
5	rs36018280	8:11619397	G/A	0.6436	rs804274	rs804274	C8orf49	0	0.352891	0.828352	0.12	3.1e-05	-1.55477	4.16599	exonic	-	0.592	5	2	14
5	rs369658738	8:11634671	CT/C	0.617611	rs804274	rs804274	NEIL2	0	-	-	-	-	-	-	intronic	-	7.569	-	4	5
5	rs66510044	8:11620461	G/A	0.86567	rs804274	rs804274	C8orf49	151	0.012173	0.897977	0.25	1.5e-07	-1.15035	5.25256	downstream	-	2.075	7	2	14
5	rs804274	8:11625205	C/A	1	rs804274	rs804274	NEIL2	1942	0.006598	0.746535	0.073	2.1e-07	1.79283	-5.19026	intergenic	LIC02905;NEIL2	0.385	-	5	5
5	rs804279	8:11623889	T/A	0.911994	rs804274	rs804274	NEIL2	3258	-	-	0.1	6.3e-08	-1.64485	5.41007	intergenic	LIC02905;NEIL2	7.683	6	5	5
5	rs8191514	8:11627113	G/C	0.673207	rs804274	rs804274	NEIL2	34	-	-	0.05	2.9e-05	1.95996	-4.18118	upstream	-	8.6	2a	1	1
5	rs8191518	8:11627261	G/C	0.665173	rs804274	rs804274	NEIL2	0	-	-	0.056	2.7e-05	1.91104	-4.1974	UTR5	-	10.53	4	1	1
5	rs8191542	8:11629809	G/C	0.668671	rs804274	rs804274	NEIL2	0	-	-	0.087	2e-05	1.71144	-4.26489	intronic	-	4.094	6	4	5
5	rs8191589	8:11634194	T/A	0.66318	rs804274	rs804274	NEIL2	0	-	-	0.11	2.4e-05	-1.59819	4.224	intronic	-	5.916	7	4	5
5	rs8191598	8:11635616	G/A	0.614529	rs804274	rs804274	NEIL2	0	0.345715	0.710515	0.06	5.3e-05	1.88079	-4.04199	intronic	-	0.925	5	4	5
6	rs10835638	11:30252352	G/T	0.841166	rs7929660	rs7929660	FSHB	210	0.135171	0.600179	0.033	1.6e-05	-2.13208	4.31445	upstream	-	13.3	6	9	15
6	rs10835644	11:30309827	C/T	0.848759	rs7929660	rs7929660	ARL14EP	34770	0.040044	0.5833	0.03	3.3e-06	-2.17009	4.65121	intergenic	FSHB;ARL14EP	1.5	6	5	15
6	rs10835645	11:30309869	C/T	0.848759	rs7929660	rs7929660	ARL14EP	34728	0.040044	0.5833	0.03	3.3e-06	-2.17009	4.65121	intergenic	FSHB;ARL14EP	3.384	7	5	15
6	rs10835646	11:30309905	C/T	0.848759	rs7929660	rs7929660	ARL14EP	34692	0.040814	0.589032	0.031	3.3e-06	-2.15707	4.65121	intergenic	FSHB;ARL14EP	3.408	7	5	15
6	rs10835649	11:30329175	G/A	0.992886	rs7929660	rs7929660	ARL14EP	15422	0.012384	0.56489	0.027	8.9e-07	2.21152	-4.91452	intergenic	FSHB;ARL14EP	0.524	7	14	15
6	rs10835655	11:30355903	C/T	0.84223	rs7929660	rs7929660	ARL14EP	0	0.044035	0.676698	0.05	2.5e-06	-1.95996	4.70813	intronic	-	0.26	6	4	4
6	rs10835658	11:30371313	C/T	0.84223	rs7929660	rs7929660	ARL14EP	11538	0.057715	0.707416	0.059	3.1e-06	-1.88819	4.66408	intergenic	ARL14EP;RPL12P30	5.608	6	5	15
6	rs10835660	11:30376902	C/A	0.764559	rs7929660	rs7929660	RP4-710M3.1	12792	0.052708	0.665159	0.047	3.3e-06	1.9863	-4.65121	intergenic	ARL14EP;RPL12P30	2.686	7	5	15
6	rs10835661	11:30381076	C/T	0.694595	rs7929660	rs7929660	RP4-710M3.1	8618	0.113766	0.70106	0.057	8.1e-06	1.90331	-4.46252	intergenic	ARL14EP;RPL12P30	8.247	7	5	15
6	rs11031002	11:30215261	T/A	0.675371	rs7929660	rs7929660	RP4-562D20.2	26407	-	-	0.13	2.3e-05	-1.5141	4.23358	intergenic	KCNA4,FSHB	0.997	5	14	15
6	rs11031005	11:30226356	C/T	0.808662	rs7929660	rs7929660	FSHB	26206	0.022337	0.814925	0.11	5.8e-07	1.59819	-4.99776	intergenic	KCNA4,FSHB	7.276	7	7	15
6	rs11031006	11:30226528	G/A	0.815042	rs7929660	rs7929660	FSHB	26034	0.017671	0.800228	0.1	4.8e-07	-1.64485	5.03414	intergenic	KCNA4,FSHB	19.91	6	5	15
6	rs11031010	11:30240178	C/A	0.848759	rs7929660	rs7929660	FSHB	12384	0.145246	0.610912	0.035	1.7e-05	-2.10836	4.30104	intergenic	KCNA4,FSHB	0.98	7	7	15
6	rs11031033	11:30305675	C/T	0.848759	rs7929660	rs7929660	ARL14EP	38922	0.0424	0.600179	0.033	3.3e-06	-2.13208	4.65121	intergenic	FSHB;ARL14EP	6.786	7	5	15
6	rs11031034	11:30306439	C/T	0.848759	rs7929660	rs7929660	ARL14EP	38158	0.037884	0.589032	0.031	3e-06	-2.15707	4.67082	intergenic	FSHB;ARL14EP	3.241	7	5	15
6	rs11031035	11:30306650	T/A	0.848759	rs7929660	rs7929660	ARL14EP	37947	-	-	0.032	3.3e-06	2.14441	-4.65121	intergenic	FSHB;ARL14EP	13.59	6	5	15
6	rs11031039	11:30314858	C/A	0.848759	rs7929660	rs7929660	ARL14EP	29739	0.03736	0.577376	0.029	3.1e-06	-2.18349	4.66408	intergenic	FSHB;ARL14EP	0.652	6	5	15
6	rs11031040	11:30317733	G/T	0.992886	rs7929660	rs7929660	ARL14EP	26864	0.010704	0.558298	0.026	7.8e-07	2.22621	-4.94031	intergenic	FSHB;ARL14EP	5.361	7	9	15
6	rs11031047	11:30337523	C/T	0.992886	rs7929660	rs7929660	ARL14EP	7074	0.022232	0.571244	0.028	1.7e-06	-2.19729	4.78616	intergenic	FSHB;ARL14EP	0.041	6	7	15
6	rs11031052	11:30360794	C/T	0.84223	rs7929660	rs7929660	ARL14EP	1019	0.044566	0.680392	0.051	2.5e-06	-1.95148	4.70813	intergenic	ARL14EP;RPL12P30	0.611	6	4	5
6	rs11031056	11:30366528	T/A	0.84223	rs7929660	rs7929660	ARL14EP	6753	-	-	0.056	2.7e-06	-1.91104	4.69241	intergenic	ARL14EP;RPL12P30	3.36	4	5	15
6	rs11031058	11:30375889	C/T	0.764559	rs7929660	rs7929660	RP4-710M3.1	13805	0.049823	0.648579	0.043	3.3e-06	-2.02371	4.65121	intergenic	ARL14EP;RPL12P30	0.724	7	5	15
6	rs11512201	11:30355857	C/T	0.84223	rs7929660	rs7929660	ARL14EP	0	0.044566	0.680392	0.051	2.5e-06	-1.95148	4.70813	intronic	-	0.602	-	4	4
6	rs12223987	11:30395871	C/T	0.676292	rs7929660	rs7929660	RP4-710M3.1	5677	0.31327	0.704266	0.058	4.4e-05	-1.8957	4.0854	intergenic	RPL12P30;MPPED2	2.426	7	5	15
6	rs12271187	11:30319259	G/A	0.992886	rs7929660	rs7929660	ARL14EP	25338	0.010588	0.558298	0.026	7.7e-07	-2.22621	4.94282	intergenic	FSHB;ARL14EP	0.444	7	9	15
6	rs12271300	11:30319433	G/A	0.992886	rs7929660	rs7929660	ARL14EP	25164	0.010704	0.558298	0.026	7.8e-07	-2.22621	4.94031	intergenic	FSHB;ARL14EP	12.69	7	9	15
6	rs12272134	11:30356420	C/T	0.84223	rs7929660	rs7929660	ARL14EP	0	0.042942	0.669085	0.048	2.5e-06	1.97737	-4.70813	intronic	-	4.84	5	4	4
6	rs12278112	11:30360026	C/T	0.84223	rs7929660	rs7929660	ARL14EP	251	0.044566	0.680392	0.051	2.5e-06	1.95148	-4.70813	downstream	-	5.961	7	4	5
6	rs12278547	11:30354857	C/T	0.834632	rs7929660	rs7929660	ARL14EP	0	0.044566	0.680392	0.051	2.5e-06	1.95148	-4.70813	intronic	-	4.902	6	4	4
6	rs12278989	11:30316822	G/A	0.992886	rs7929660	rs7929660	ARL14EP	27775	0.01082	0.558298	0.026	7.9e-07	2.22621	-4.93782	intergenic	FSHB;ARL14EP	4.855	7	7	15
6	rs12281078	11:30312187	G/A	0.848759	rs7929660	rs7929660	ARL14EP	32410	0.038268	0.577376	0.029	3.2e-06	2.18349	-4.65755	intergenic	FSHB;ARL14EP	7.252	5	5	15
6	rs12285277	11:30363545	C/T	0.84223	rs7929660	rs7929660	ARL14EP	3770	0.053254	0.691057	0.054	3e-06	1.92684	-4.67082	intergenic	ARL14EP;RPL12P30	6.616	7	5	5
6	rs12294104	11:30382899	C/T	0.688591	rs7929660	rs7929660	RP4-710M3.1	6795	0.090931	0.738946	0.07	5e-06	-1.81191	4.56479	intergenic	ARL14EP;RPL12P30	1.404	7	5	15
6	rs12294258	11:30312239	C/T	0.848759	rs7929660	rs7929660	ARL14EP	32358	0.03736	0.577376	0.029	3.1e-06	-2.18349	4.66408	intergenic	FSHB;ARL14EP	7.87	7	5	15
6	rs12361594	11:30327006	G/A	0.848759	rs7929660	rs7929660	ARL14EP	17591	0.037559	0.594582	0.032	2.9e-06	-2.14441	4.67778	intergenic	FSHB;ARL14EP	6.885	7	7	15
6	rs12363432	11:30371615	C/T	0.84223	rs7929660	rs7929660	ARL14EP	11840	0.057715	0.707416	0.059	3.1e-06	-1.88819	4.66408	intergenic	ARL14EP;RPL12P30	3.907	6	5	15
6	rs12363824	11:30342150	G/A	0.992886	rs7929660	rs7929660	ARL14EP	2447	0.011046	0.558298	0.026	8.1e-07	-2.22621	4.93294	intergenic	FSHB;ARL14EP	5.839	7	5	14
6	rs12364889	11:30296055	C/T	0.848759	rs7929660	rs7929660	FSHB	39246	0.043648	0.594582	0.032	3.5e-06	2.14441	-4.63906	intergenic	ARL14EP;RPL12P30	0.129	7	14	15
6	rs12365913	11:30370218	G/A	0.84223	rs7929660	rs7929660	ARL14EP	10443	0.07181	0.704266	0.058	4.2e-06	1.8957	-4.60123	intergenic	ARL14EP;RPL12P30	2.599	6	5	15
6	rs141402489	11:30360225	G/A	0.84223	rs7929660	rs7929660	ARL14EP	450	0.044699	0.691057	0.054	2.4e-06	-1.92684	4.71645	downstream	-	0.09	6	4	5
6	rs201518807	11:30309175	A/AT	0.848759	rs7929660	rs7929660	ARL14EP	35422	-	-	-	-	-	-	intergenic	FSHB;ARL14EP	1.236	-	5	15
6	rs202057396	11:30317839	GAA/G	0.992886	rs7929660	rs7929660	ARL14EP	26758	-	-	-	-	-	-	intergenic	FSHB;ARL14EP	0.787	-	9	15
6	rs369574340	11:30327925	AT/A	0.82626	rs7929660	rs7929660	ARL14EP	16672	-	-	-	-	-	-	intergenic	FSHB;ARL14EP	1.151	-	14	15
6	rs3858429	11:30343757	C/T	0.992886	rs7929660	rs7929660	ARL14EP	840	0.012027	0.571244	0.028	8.4e-07	-2.19729	4.92584	upstream	-	6.516	-	1	14
6	rs4071558	11:30344591	C/T	0.992886	rs7929660	rs7929660	ARL14EP	6	0.011017	0.571244	0.028	7.6e-07	-2.19729	4.94537	upstream	-	8.951	2b	1	1
6	rs4071559	11:30344725	C/T	0.992886	rs7929660	rs7929660	ARL14EP	0	0.011339	0.56489	0.027	8.1e-07	-2.21152	4.93294	UTR5	-	8.412	4	1	1
6	rs4071563	11:30336002	G/A	0.992886	rs7929660	rs7929660	ARL14EP	8595	0.011432	0.558298	0.026	8.4e-07	-2.22621	4.92584	intergenic	FSHB;ARL14EP	0.968	7	5	15
6	rs4120817	11:30308159	C/T	0.848759	rs7929660	rs7929660	ARL14EP	36438	0.040044	0.5833	0.03	3.3e-06	-2.17009	4.65121	intergenic	FSHB;ARL14EP	0.495	-	5	15
6	rs530171264	11:30317839	GAA/GA	0.992886	rs7929660	rs7929660	ARL14EP	26758	-	-	-	-	-	-	intergenic	FSHB;ARL14EP	-	-	9	15
6	rs563036352	11:30364183	TCTGGCCTTAG/T	0.848759	rs7929660	rs7929660	ARL14EP	4408	-	-	-	-	-	-	intergenic	ARL14EP;RPL12P30	7.3	-	2	15
6	rs564036233	11:30319008	G/GA	0.901503	rs7929660	rs7929660	ARL14EP	25589	-	-	-	-	-	-	intergenic	FSHB;ARL14EP	1.015	-	14	15
6	rs6484479	11:30342495	G/A	0.992886	rs7929660	rs7929660	ARL14EP	2102	0.011169	0.558298	0.026	8.2e-07	-2.22621	4.93055	intergenic	FSHB;ARL14EP	2.527	7	5	14
6	rs7116893	11:30359231	G/A	0.835736	rs7929660	rs7929660	ARL14EP	0	0.044566	0.680392	0.051	2.5e-06	1.95148	-4.70813	UTR3	-	1.026	6	4	4
6	rs7117691	11:30359892	G/A	0.835736	rs7929660	rs7929660	ARL14EP	117	0.044566	0.680392	0.051	2.5e-06	1.95148	-4.70813	downstream	-	2.712	7	4	5
6	rs7118949	11:30354895	G/A	0.84223	rs7929660	rs7929660	ARL14EP	0	0.045086	0.684015	0.052	2.5e-06	1.94313	-4.70813	intronic	-	0.188	5	4	4
6	rs7121963	11:30354904	C/A	0.84223	rs7929660	rs7929660	ARL14EP	0	0.043494	0.67293	0.049	2.5e-06	1.96859	-4.70813	intronic	-	8.446	5	4	4
6	rs7122449	11:30355197	C/T	0.84223	rs7929660	rs7929660	ARL14EP	0	0.042942	0.669085	0.048	2.5e-06	-1.97737	4.70813	intronic	-	3.098	4	4	4
6	rs7123626	11:30325865	G/A	0.848759	rs7929660	rs7929660	ARL14EP	18732	0.03908	0.605624	0.034	2.9e-06	-2.12007	4.67778	intergenic	FSHB;ARL14EP	1.513	6	7	15
6	rs74331022	11:30372818	C/T	0.84223	rs7929660	rs7929660	ARL14EP	13043	0.055807	0.697799	0.056	3.1e-06	-1.91104	4.66408	intergenic	ARL14EP;RPL12P30	1.539	5	5	15
6	rs74485684	11:30242287	C/T	0.992886	rs7929660	rs7929660	FSHB	10275	0.016102	0.56489	0.027	1.2e-06	2.21152	-4.85564	intergenic	KCNA4,FSHB	7.258	6	14	15
6	rs75525300	11:30307989	G/A	0.992886	rs7929660	rs7929660	ARL14EP	36608	0.010818	0.544498	0.024	8.4e-07	2.25713	-4.92584	intergenic	FSHB;ARL14EP	8.107	5	5	15
6	rs76959488	11:30376314	T/A	0.764559	rs7929660	rs7929660	RP4-710M3.1	13380	-	-	0.044	3.6e-06	-2.01409	4.63323	intergenic	ARL14EP;RPL12P30	0.758	6	5	15
6	rs7926666	11:30363101	G/A	0.84223	rs7929660	rs7929660	ARL14EP	3326	0.049023	0.691057	0.054	2.7e-06	-1.92684	4.69241	intergenic	ARL14EP;RPL12P30	2.321	7	5	5
6	rs7929660	11:30339461	G/A	1	rs7929660	rs7929660	ARL14EP	5136	0.009717	0.56489	0.027	6.8e-07	2.21152	-4.96699	intergenic	FSHB;ARL14EP	4.161	7	5	15
6	rs7947350	11:30338842	G/A	0.992886	rs7929660	rs7929660	ARL14EP	5755	0.011601	0.56489	0.027	8.3e-07	2.21152	-4.92818	intergenic	FSHB;ARL14EP	0.811	2b	2	15
6	rs7949790	11:30374608	G/A	0.764559	rs7929660	rs7929660	ARL14EP	14833	0.04861	0.648579	0.043	3.2e-06	2.02371	-4.65755	intergenic	ARL14EP;RPL12P30	4.237	4	5	15
7	nan	11:32424389	C/A	0.602994	rs5030174	rs5030174	WT1	0	-	-	-	-	-	-	intronic	-	2.446	-	5	14
7	rs111426229	11:32522956	G/A	0.660262	rs5030174	rs5030174	WT1-AS	42640	0.689237	0.689237	0.00083	0.016	3.34259	-2.40892	intergenic	WT1-AS;EIF3M	1.301	7	13	15
7	rs111530376	11:32445612	G/A	0.963958	rs5030174	rs5030174	WT1	0	0.020349	0.020349	2.3e-05	3.4e-05	4.23358	-4.14487	intronic	-	1.149	5	5	14
7	rs111601106	11:32429667	G/T	0.897888	rs5030174	rs5030174	WT1	0	0.076467	0.076467	1.1e-05	0.00018	4.39652	-3.74555	intronic	-	0.828	7	5	14
7	rs111827095	11:32517012	C/T	0.673981	rs5030174	rs5030174	WT1-AS	36696	0.619808	0.619808	0.00073	0.0097	3.37806	-2.58634	intergenic	WT1-AS;EIF3M	2.024	7	7	15
7	rs111832087	11:32445632	C/T	0.963958	rs5030174	rs5030174	WT1	0	0.020349	0.020349	2.5e-05	3.4e-05	4.2148	-4.14487	intronic	-	0.829	5	5	14
7	rs112103609	11:32427056	T/A	0.897888	rs5030174	rs5030174	WT1	0	-	-	1.1e-05	0.00018	4.39652	-3.74555	intronic	-	3.221	5	4	14
7	rs112626770	11:32490887	C/T	0.91363	rs5030174	rs5030174	WT1-AS	10571	0.345636	0.345636	0.00079	0.0015	3.35628	-3.17468	intergenic	WT1-AS;EIF3M	1.845	4	5	15
7	rs112857315	11:32502239	G/A	0.817794	rs5030174	rs5030174	WT1-AS	21923	0.339669	0.339669	0.00031	0.0022	-3.6068	3.06181	intergenic	WT1-AS;EIF3M	2.109	6	5	15
7	rs113039993	11:32441256	G/A	0.94664	rs5030174	rs5030174	WT1	0	0.035717	0.035717	8.7e-06	6.7e-05	4.44719	-3.9867	intronic	-	0.277	6	5	14
7	rs113563284	11:32485598	G/A	0.91363	rs5030174	rs5030174	WT1-AS	5282	0.127068	0.127068	0.00048	0.0003	3.49168	-3.6153	intergenic	WT1-AS;EIF3M	0.764	5	5	15
7	rs113956795	11:32510186	G/C	0.673981	rs5030174	rs5030174	WT1-AS	29870	-	-	0.0009	0.02	-3.32005	2.32635	intergenic	WT1-AS;EIF3M	0.564	7	5	15
7	rs12272493	11:32509093	G/A	0.758095	rs5030174	rs5030174	WT1-AS	28777	0.401124	0.401124	7.9e-05	0.0032	3.94741	-2.94784	intergenic	WT1-AS;EIF3M	4.012	3a	5	15
7	rs139931027	11:32481855	G/A	0.929873	rs5030174	rs5030174	WT1-AS	1539	0.073295	0.073295	0.00018	0.00017	3.74555	-3.75987	intergenic	WT1-AS;EIF3M	1.797	6	5	15
7	rs142130417	11:32504865	C/T	0.817794	rs5030174	rs5030174	WT1-AS	24549	0.36009	0.36009	0.00023	0.0025	3.68356	-3.02334	intergenic	WT1-AS;EIF3M	2.173	7	5	15
7	rs146312564	11:32475858	A/AATCC	0.929873	rs5030174	rs5030174	WT1-AS	0	-	-	-	-	-	-	ncRNA_intronic	-	0.989	-	5	15
7	rs146369074	11:32428502	G/A	0.897888	rs5030174	rs5030174	WT1	0	0.076467	0.076467	1.1e-05	0.00018	4.39652	-3.74555	intronic	-	0.287	6	5	14
7	rs148950723	11:32482982	C/T	0.929873	rs5030174	rs5030174	WT1-AS	2666	0.082314	0.082314	0.00013	0.0002	3.82646	-3.71902	intergenic	WT1-AS;EIF3M	3.163	7	5	15
7	rs180925294	11:32513913	C/T	0.673981	rs5030174	rs5030174	WT1-AS	33597	-	-	-	0.012	-	-2.51214	intergenic	WT1-AS;EIF3M	0.384	7	5	15
7	rs185707044	11:32482639	C/T	0.929873	rs5030174	rs5030174	WT1-AS	2323	0.073295	0.073295	0.00018	0.00017	3.74555	-3.75987	intergenic	WT1-AS;EIF3M	1.925	6	5	15
7	rs369455120	11:32431440	AT/A	0.897888	rs5030174	rs5030174	WT1	0	-	-	-	-	-	-	intronic	-	0.657	-	5	14
7	rs3899020	11:32473453	G/C	0.948001	rs5030174	rs5030174	WT1-AS	0	-	-	0.00016	0.00015	-3.77501	3.79107	ncRNA_intronic	-	0.588	5	5	14
7	rs5030174	11:32449098	G/A	1	rs5030174	rs5030174	WT1	0	0.01671	0.01671	1.5e-05	2.7e-05	4.32869	-4.1974	intronic	-	7.23	-	2	13
7	rs5030198	11:32439001	C/T	0.897888	rs5030174	rs5030174	WT1	0	0.079467	0.079467	1.5e-05	0.00019	-4.32869	3.73195	UTR3	-	3.18	3a	4	14
7	rs5030199	11:32438788	C/T	0.897888	rs5030174	rs5030174	WT1	0	0.082314	0.082314	1.6e-05	0.0002	-4.31445	3.71902	intronic	-	3.415	-	4	14
7	rs5030212	11:32437841	C/A	0.897888	rs5030174	rs5030174	WT1	0	0.079467	0.079467	1.7e-05	0.00019	-4.30104	3.73195	intronic	-	1.412	-	4	14
7	rs5030225	11:32433519	G/T	0.897888	rs5030174	rs5030174	WT1	0	0.079467	0.079467	1.2e-05	0.00019	4.37759	-3.73195	intronic	-	3.891	-	1	14
7	rs5030242	11:32424126	G/C	0.882623	rs5030174	rs5030174	WT1	0	-	-	1.2e-05	0.00021	-4.37759	3.70667	intronic	-	1.705	7	4	14
7	rs5030244	11:32423752	C/T	0.882623	rs5030174	rs5030174	WT1	0	0.069973	0.069973	1.4e-05	0.00016	-4.34386	3.77501	intronic	-	8.284	-	4	14
7	rs5030247	11:32423200	C/T	0.882623	rs5030174	rs5030174	WT1	0	0.059954	0.059954	1.3e-05	0.00013	4.3601	-3.82646	intronic	-	1.738	-	4	14
7	rs5030251	11:32423053	G/T	0.882623	rs5030174	rs5030174	WT1	0	-	-	-	-	-	-	intronic	-	0.112	-	4	14
7	rs5030263	11:32420975	G/A	0.882623	rs5030174	rs5030174	WT1	0	0.06353	0.06353	1.6e-05	0.00014	-4.31445	3.80817	intronic	-	2.867	-	4	14
7	rs5030265	11:32420699	C/T	0.882623	rs5030174	rs5030174	WT1	0	0.06353	0.06353	1.5e-05	0.00014	-4.32869	3.80817	intronic	-	3.675	-	4	14
7	rs5030267	11:32420571	G/A	0.882623	rs5030174	rs5030174	WT1	0	-	-	-	0.0036	-	-2.91124	intronic	-	0.289	-	4	14
7	rs530522062	11:32462278	T/G	0.875971	rs5030174	rs5030174	WT1-AS	0	-	-	-	-	-	-	ncRNA_exonic	-	10.57	-	5	13
7	rs535833490	11:32462287	A/T	0.875971	rs5030174	rs5030174	WT1-AS	0	-	-	-	-	-	-	ncRNA_exonic	-	3.723	-	5	13
7	rs539321745	11:32462282	T/G	0.875971	rs5030174	rs5030174	WT1-AS	0	-	-	-	-	-	-	ncRNA_exonic	-	8.207	-	5	13
7	rs546854619	11:32462283	T/A	0.875971	rs5030174	rs5030174	WT1-AS	0	-	-	-	-	-	-	ncRNA_exonic	-	4.984	-	5	13
7	rs550317527	11:32462280	T/A	0.875971	rs5030174	rs5030174	WT1-AS	0	-	-	-	-	-	-	ncRNA_exonic	-	7.741	-	5	13
7	rs561816179	11:32462276	A/T	0.875971	rs5030174	rs5030174	WT1-AS	0	-	-	-	-	-	-	ncRNA_exonic	-	8.765	-	5	13
7	rs566689908	11:32462285	C/A	0.875971	rs5030174	rs5030174	WT1-AS	0	-	-	-	-	-	-	ncRNA_exonic	-	6.894	-	5	13
7	rs570329744	11:32462281	C/A	0.875971	rs5030174	rs5030174	WT1-AS	0	-	-	-	-	-	-	ncRNA_exonic	-	9.646	-	5	13
7	rs72893503	11:32447136	C/A	0.982107	rs5030174	rs5030174	WT1	0	0.017787	0.017787	1.8e-05	2.9e-05	-4.28836	4.18118	intronic	-	4.99	5	5	13
7	rs72893539	11:32459132	C/T	0.948001	rs5030174	rs5030174	WT1-AS	0	0.066859	0.066859	0.00014	0.00015	3.80817	-3.79107	ncRNA_intronic	-	1.691	4	1	13
7	rs72893546	11:32461596	G/A	0.909382	rs5030174	rs5030174	WT1-AS	0	0.048297	0.048297	0.00017	9.8e-05	-3.75987	3.89549	ncRNA_exonic	-	0.38	5	1	13
7	rs72893548	11:32461675	G/C	0.948001	rs5030174	rs5030174	WT1-AS	0	-	-	0.00032	0.0001	-3.59855	3.89059	ncRNA_exonic	-	13.99	5	5	13
7	rs72905032	11:32463039	C/T	0.948001	rs5030174	rs5030174	WT1-AS	0	0.056514	0.056514	0.00014	0.00012	3.80817	-3.84613	ncRNA_intronic	-	1.637	5	7	13
7	rs72905039	11:32463203	G/A	0.948001	rs5030174	rs5030174	WT1-AS	0	0.059954	0.059954	0.00014	0.00013	3.80817	-3.82646	ncRNA_intronic	-	9.87	5	7	13
7	rs72905047	11:32465469	C/T	0.948001	rs5030174	rs5030174	WT1-AS	0	0.059954	0.059954	0.00015	0.00013	-3.79107	3.82646	ncRNA_intronic	-	9.748	6	5	14
7	rs72905081	11:32474345	C/T	0.929873	rs5030174	rs5030174	WT1-AS	0	0.066859	0.066859	0.00018	0.00015	-3.74555	3.79107	ncRNA_intronic	-	6.056	5	5	14
7	rs72905083	11:32474374	G/A	0.929873	rs5030174	rs5030174	WT1-AS	0	0.06353	0.06353	0.00018	0.00014	3.74555	-3.80817	ncRNA_intronic	-	6.918	5	5	14
7	rs72905088	11:32477695	G/C	0.929873	rs5030174	rs5030174	WT1-AS	0	-	-	0.00019	0.00016	3.73195	-3.77501	ncRNA_intronic	-	2.054	7	5	15
7	rs72906988	11:32498655	T/A	0.817794	rs5030174	rs5030174	WT1-AS	18339	-	-	0.00029	0.0023	-3.62407	3.04848	intergenic	WT1-AS;EIF3M	4.821	5	5	15
7	rs72908924	11:32508220	C/A	0.803945	rs5030174	rs5030174	WT1-AS	27904	0.339669	0.339669	0.00018	0.0022	-3.74555	3.06181	intergenic	WT1-AS;EIF3M	1.576	6	5	15
7	rs72908926	11:32508798	C/T	0.817794	rs5030174	rs5030174	WT1-AS	28482	0.34677	0.34677	0.00018	0.0023	3.74555	-3.04848	intergenic	WT1-AS;EIF3M	5.946	4	5	15
7	rs72908928	11:32509048	G/A	0.817794	rs5030174	rs5030174	WT1-AS	28732	0.34677	0.34677	0.00019	0.0023	3.73195	-3.04848	intergenic	WT1-AS;EIF3M	5.283	4	5	15
7	rs72908936	11:32511386	G/A	0.673981	rs5030174	rs5030174	WT1-AS	31070	0.664981	0.664981	0.00087	0.013	3.32951	-2.48377	intergenic	WT1-AS;EIF3M	1.23	5	9	15
7	rs72909438	11:32435557	C/T	0.897888	rs5030174	rs5030174	WT1	0	0.076467	0.076467	1.3e-05	0.00018	-4.36011	3.74555	intronic	-	0.99	5	4	14
7	rs72909441	11:32436145	G/A	0.897888	rs5030174	rs5030174	WT1	0	0.079467	0.079467	1.5e-05	0.00019	4.32869	-3.73195	intronic	-	0.204	7	4	14
7	rs72909473	11:32444808	G/A	0.963958	rs5030174	rs5030174	WT1	0	0.023779	0.023779	2.6e-05	4.1e-05	4.20594	-4.10177	intronic	-	12.76	5	2	14
7	rs72909474	11:32445195	C/T	0.963958	rs5030174	rs5030174	WT1	0	0.022363	0.022363	2.2e-05	3.8e-05	-4.24356	4.11932	intronic	-	6.501	5	2	14
7	rs72909477	11:32445406	C/T	0.963958	rs5030174	rs5030174	WT1	0	0.021384	0.021384	2.6e-05	3.6e-05	-4.20594	4.13176	intronic	-	1.386	5	5	14
7	rs72909479	11:32446030	G/T	0.963958	rs5030174	rs5030174	WT1	0	0.018793	0.018793	2.5e-05	3.1e-05	-4.2148	4.16599	intronic	-	3.761	5	5	13
7	rs72909480	11:32446140	C/T	0.963958	rs5030174	rs5030174	WT1	0	0.018299	0.018299	2.6e-05	3e-05	-4.20594	4.17347	intronic	-	2.277	5	5	13
7	rs77499195	11:32445709	A/T	0.785383	rs5030174	rs5030174	WT1	0	-	-	-	-	-	-	intronic	-	1.407	-	5	14
8	rs12808938	11:83562895	G/T	1	rs12808938	rs12808938	DLG2	0	0.02433	0.610912	0.035	1.6e-06	2.10836	4.79832	intronic	-	0.27	7	5	15
9	nan	16:53799977	G/T	0.895548	rs7190396	rs7190396	FTO	0	-	-	-	-	-	-	intronic	-	1.693	7	5	15
9	nan	16:53820996	G/C	0.996339	rs7190396	rs7190396	FTO	0	-	-	-	-	-	-	intronic	-	0.305	-	5	15
9	rs10468280	16:53827479	G/A	0.996339	rs7190396	rs7190396	FTO	0	0.004544	0.004544	7.8e-75	6.2e-06	-18.3032	-4.51945	intronic	-	1.353	7	5	15
9	rs10718688	16:53807005	A/AT	0.700163	rs7190396	rs7190396	FTO	0	-	-	-	-	-	-	intronic	-	0.814	-	5	5
9	rs10852521	16:53804965	C/T	0.647135	rs7190396	rs7190396	FTO	0	0.030441	0.030441	7.9e-53	5.5e-05	-15.2979	-4.0333	intronic	-	4.76	5	5	5
9	rs11075985	16:53805207	C/A	0.892393	rs7190396	rs7190396	FTO	0	0.006041	0.006041	1e-74	8.5e-06	18.2897	4.45219	intronic	-	1.991	7	5	5
9	rs11075987	16:53815161	G/T	0.681338	rs7190396	rs7190396	FTO	0	0.01561	0.01561	4.1e-49	2.5e-05	-14.7306	-4.2148	intronic	-	7.828	4	2	15
9	rs11075988	16:53819771	G/A	0.996339	rs7190396	rs7190396	FTO	0	0.00298	0.00298	5.7e-74	3.9e-06	18.1946	4.61664	intronic	-	2.657	7	5	15
9	rs11075989	16:53819877	C/T	0.996339	rs7190396	rs7190396	FTO	0	0.00298	0.00298	5.7e-74	3.9e-06	18.1946	4.61664	intronic	-	2.342	6	5	15
9	rs11075990	16:53819893	G/A	0.996339	rs7190396	rs7190396	FTO	0	0.00298	0.00298	4.3e-74	3.9e-06	-18.21	-4.61664	intronic	-	0.609	6	5	15
9	rs11075991	16:53819937	T/A	0.996339	rs7190396	rs7190396	FTO	0	-	-	4.3e-74	3.9e-06	-18.21	-4.61664	intronic	-	1.95	6	5	15
9	rs11075992	16:53820066	C/T	0.996339	rs7190396	rs7190396	FTO	0	0.00298	0.00298	5.7e-74	3.9e-06	-18.1946	-4.61664	intronic	-	6.281	5	5	15
9	rs11075993	16:53837144	G/T	0.925296	rs7190396	rs7190396	FTO	0	0.003606	0.003606	3.3e-70	4.8e-06	17.7135	4.57334	intronic	-	0.465	6	5	15
9	rs1121980	16:53809247	G/A	0.898715	rs7190396	rs7190396	FTO	0	0.005341	0.005341	7.8e-75	7.4e-06	18.3032	4.48185	intronic	-	0.64	4	2	7
9	rs11383210	16:53799469	C/CA	0.656325	rs7190396	rs7190396	FTO	0	-	-	-	-	-	-	intronic	-	1.093	-	5	15
9	rs11642015	16:53802494	C/T	0.932727	rs7190396	rs7190396	FTO	0	0.011177	0.011177	4.4e-78	1.7e-05	18.7063	4.30104	intronic	-	4.826	4	2	15
9	rs11642841	16:53845487	C/A	0.751677	rs7190396	rs7190396	FTO	0	0.01343	0.01343	1.2e-51	2.1e-05	15.1197	4.25398	intronic	-	0.26	7	4	5
9	rs11646715	16:53824007	G/A	0.64611	rs7190396	rs7190396	FTO	0	0.612139	0.612139	5.5e-44	0.011	13.9101	2.5427	intronic	-	3.782	6	5	15
9	rs11647020	16:53823990	C/T	0.64611	rs7190396	rs7190396	FTO	0	-	-	-	0.0056	-	2.77033	intronic	-	0.466	7	5	15
9	rs11649091	16:53845169	G/T	0.859583	rs7190396	rs7190396	FTO	0	0.022363	0.022363	2.1e-62	3.8e-05	-16.6718	-4.11932	intronic	-	1.708	6	4	5
9	rs12149574	16:53840525	G/C	0.922121	rs7190396	rs7190396	FTO	0	-	-	2.5e-70	4.5e-06	-17.7291	-4.58684	intronic	-	1.846	7	5	5
9	rs12149832	16:53842908	G/A	0.921793	rs7190396	rs7190396	FTO	0	0.003734	0.003734	3.6e-71	5e-06	17.8377	4.56479	intronic	-	3.615	6	2	5
9	rs1421085	16:53800954	C/T	0.932727	rs7190396	rs7190396	FTO	0	0.012857	0.012857	2.4e-78	2e-05	-18.7386	-4.26489	intronic	-	21.4	5	2	15
9	rs1421086	16:53801343	C/A	0.89605	rs7190396	rs7190396	FTO	0	0.00624	0.00624	1.9e-75	8.8e-06	18.38	4.44474	intronic	-	3.049	6	5	15
9	rs1558901	16:53803187	T/A	0.898715	rs7190396	rs7190396	FTO	0	-	-	3.3e-75	8.3e-06	-18.35	-4.4573	intronic	-	4.816	5	2	15
9	rs1558902	16:53803574	T/A	0.932727	rs7190396	rs7190396	FTO	0	-	-	4.4e-78	0.0027	18.7063	2.99998	intronic	-	3.29	7	2	15
9	rs17817288	16:53807764	G/A	0.66634	rs7190396	rs7190396	FTO	0	0.045652	0.045652	5.4e-54	9.1e-05	-15.4715	-3.91341	intronic	-	11.85	5	2	7
9	rs17817449	16:53813367	G/T	0.992694	rs7190396	rs7190396	FTO	0	0.004481	0.004481	5.7e-74	6.1e-06	-18.1946	-4.52289	intronic	-	14.84	5	5	15
9	rs17817497	16:53815435	C/T	0.992663	rs7190396	rs7190396	FTO	0	0.005404	0.005404	1e-74	7.5e-06	-18.2897	-4.47898	intronic	-	5.702	4	2	15
9	rs17817712	16:53821125	G/A	0.996339	rs7190396	rs7190396	FTO	0	0.004804	0.004804	7.8e-75	6.6e-06	-18.3032	-4.5062	intronic	-	3.065	7	5	15
9	rs17817964	16:53828066	C/T	0.996339	rs7190396	rs7190396	FTO	0	0.004544	0.004544	5.9e-75	6.2e-06	18.3184	4.51945	intronic	-	13.11	2b	5	15
9	rs1861866	16:53804340	C/T	0.660662	rs7190396	rs7190396	FTO	0	0.028999	0.028999	1.4e-53	5.2e-05	15.4101	4.04645	intronic	-	1.229	5	5	5
9	rs28429148	16:53798319	G/A	0.784939	rs7190396	rs7190396	FTO	0	-	-	-	4.5e-06	-	4.58684	intronic	-	0.365	5	5	15
9	rs28432761	16:53823878	C/T	0.64611	rs7190396	rs7190396	FTO	0	-	-	-	0.0027	-	-2.99998	intronic	-	3.958	6	5	15
9	rs28562191	16:53799303	C/T	0.891417	rs7190396	rs7190396	FTO	0	-	-	-	6.5e-05	-	3.99388	intronic	-	2.609	6	5	15
9	rs28567725	16:53826028	C/T	0.960965	rs7190396	rs7190396	FTO	0	0.004013	0.004013	6.8e-72	5.4e-06	-17.9306	-4.54862	intronic	-	2.144	7	1	15
9	rs3751812	16:53818460	G/T	0.989021	rs7190396	rs7190396	FTO	0	0.005147	0.005147	1e-74	7.1e-06	18.2897	4.49067	intronic	-	15.74	3a	5	15
9	rs3751813	16:53818708	G/T	0.616814	rs7190396	rs7190396	FTO	0	0.308598	0.308598	3.1e-43	0.0018	13.7859	3.12139	intronic	-	10.57	7	2	15
9	rs3751814	16:53818724	G/A	0.996339	rs7190396	rs7190396	FTO	0	0.002913	0.002913	7.6e-74	3.8e-06	18.1788	4.62203	intronic	-	0.16	7	2	15
9	rs530568312	16:53822514	CAAA/C	0.996339	rs7190396	rs7190396	FTO	0	-	-	-	-	-	-	intronic	-	0.721	-	5	15
9	rs55872725	16:53809123	C/T	0.932727	rs7190396	rs7190396	FTO	0	0.009432	0.009432	4.4e-78	1.4e-05	18.7063	4.34386	intronic	-	1.565	4	5	7
9	rs56094641	16:53806453	G/A	0.919182	rs7190396	rs7190396	FTO	0	0.01002	0.01002	1e-77	1.5e-05	-18.6625	-4.32869	intronic	-	1.247	6	2	5
9	rs56137030	16:53825905	G/A	1	rs7190396	rs7190396	FTO	0	-	-	-	9e-06	-	4.4399	intronic	-	3.794	7	5	15
9	rs56313538	16:53818834	G/A	0.996339	rs7190396	rs7190396	FTO	0	0.003044	0.003044	7.6e-74	4e-06	-18.1788	-4.61138	intronic	-	4.693	7	5	15
9	rs62033399	16:53810943	C/T	0.996339	rs7190396	rs7190396	FTO	0	0.004418	0.004418	4.3e-74	6e-06	18.21	4.52639	intronic	-	3.286	6	2	5
9	rs62033400	16:53811788	G/A	0.989064	rs7190396	rs7190396	FTO	0	0.006679	0.006679	1.4e-74	9.5e-06	-18.2713	-4.42825	intronic	-	6.395	3a	5	5
9	rs62033403	16:53822237	G/A	0.992729	rs7190396	rs7190396	FTO	0	0.002775	0.002775	7.6e-74	3.6e-06	-18.1788	-4.63323	intronic	-	3.051	6	5	15
9	rs62033404	16:53822239	G/A	0.992729	rs7190396	rs7190396	FTO	0	0.002775	0.002775	7.6e-74	3.6e-06	-18.1788	-4.63323	intronic	-	3.025	7	5	15
9	rs62033405	16:53822387	C/T	1	rs7190396	rs7190396	FTO	0	0.004804	0.004804	7.8e-75	6.6e-06	18.3032	4.5062	intronic	-	2.525	7	5	15
9	rs62033406	16:53824226	G/A	0.911885	rs7190396	rs7190396	FTO	0	0.005213	0.005213	5.2e-69	7.2e-06	-17.5576	-4.48769	intronic	-	3.188	6	5	15
9	rs62033408	16:53827962	G/A	0.996339	rs7190396	rs7190396	FTO	0	0.004732	0.004732	7.8e-75	6.5e-06	-18.3032	-4.50944	intronic	-	11.23	4	5	15
9	rs62033413	16:53830055	G/C	0.928794	rs7190396	rs7190396	FTO	0	-	-	1.4e-70	1.1e-05	-17.7617	-4.39652	intronic	-	0.446	7	5	15
9	rs62048402	16:53803223	G/A	0.932727	rs7190396	rs7190396	FTO	0	0.010569	0.010569	4.4e-78	1.6e-05	18.7063	4.31445	intronic	-	7.001	5	2	15
9	rs66908032	16:53822142	C/A	1	rs7190396	rs7190396	FTO	0	0.002775	0.002775	5.7e-74	3.6e-06	18.1946	4.63323	intronic	-	0.224	6	5	15
9	rs7185735	16:53822651	G/A	1	rs7190396	rs7190396	FTO	0	0.003112	0.003112	5.7e-74	4.1e-06	-18.1946	-4.60625	intronic	-	5.09	7	5	15
9	rs71863246	16:53812770	ATTTT/A	0.989145	rs7190396	rs7190396	FTO	0	-	-	-	-	-	-	intronic	-	0.948	-	5	15
9	rs7187250	16:53810546	C/A	0.992694	rs7190396	rs7190396	FTO	0	0.004083	0.004083	3.2e-74	5.5e-06	18.2262	4.54475	intronic	-	1.621	7	2	15
9	rs7188250	16:53834607	C/T	0.9256	rs7190396	rs7190396	FTO	0	0.005708	0.005708	3.3e-70	8e-06	-17.7135	-4.46518	intronic	-	11.31	6	5	15
9	rs7190396	16:53822502	G/T	1	rs7190396	rs7190396	FTO	0	0.001974	0.001974	7.6e-74	2.5e-06	-18.1788	-4.70813	intronic	-	0.431	7	5	15
9	rs7193144	16:53810686	C/T	0.996339	rs7190396	rs7190396	FTO	0	0.004605	0.004605	5.7e-74	6.3e-06	-18.1946	-4.51606	intronic	-	2.429	6	2	5
9	rs7201850	16:53821862	C/T	0.960965	rs7190396	rs7190396	FTO	0	0.002344	0.002344	2.7e-71	3e-06	17.8538	4.67082	intronic	-	6.32	7	5	15
9	rs7202116	16:53821615	G/A	1	rs7190396	rs7190396	FTO	0	0.002703	0.002703	7.6e-74	3.5e-06	-18.1788	-4.63906	intronic	-	16.13	2b	5	15
9	rs7202296	16:53821690	G/A	1	rs7190396	rs7190396	FTO	0	0.002703	0.002703	7.6e-74	3.5e-06	-18.1788	-4.63906	intronic	-	18.05	6	5	15
9	rs7206122	16:53822440	G/A	1	rs7190396	rs7190396	FTO	0	0.004875	0.004875	7.6e-74	6.7e-06	18.1788	4.503	intronic	-	0.007	6	5	15
9	rs7206410	16:53821297	C/T	1	rs7190396	rs7190396	FTO	0	0.002703	0.002703	7.6e-74	3.5e-06	-18.1788	-4.63906	intronic	-	5.759	6	5	15
9	rs7206629	16:53821413	C/T	0.960965	rs7190396	rs7190396	FTO	0	0.002273	0.002273	2.7e-71	2.9e-06	-17.8538	-4.67778	intronic	-	7.422	4	5	15
9	rs7206790	16:53797908	G/C	0.641469	rs7190396	rs7190396	FTO	0	-	-	3e-51	1e-05	-15.0593	-4.41717	intronic	-	1.016	5	5	15
9	rs72803697	16:53822183	C/T	1	rs7190396	rs7190396	FTO	0	0.002913	0.002913	7.6e-74	3.8e-06	18.1788	4.62203	intronic	-	8.842	7	5	15
9	rs72805611	16:53831354	C/T	0.928794	rs7190396	rs7190396	FTO	0	0.003473	0.003473	1.9e-70	4.6e-06	17.7445	4.58225	intronic	-	7.056	7	5	15
9	rs72805612	16:53834608	G/A	0.932305	rs7190396	rs7190396	FTO	0	0.003333	0.003333	8.3e-71	4.4e-06	17.791	4.59153	intronic	-	10.73	6	5	15
9	rs72805613	16:53837342	G/A	0.925296	rs7190396	rs7190396	FTO	0	0.003606	0.003606	3.3e-70	4.8e-06	-17.7135	-4.57334	intronic	-	6.607	6	5	15
9	rs79994966	16:53823727	C/T	1	rs7190396	rs7190396	FTO	0	0.005404	0.005404	7.8e-75	7.5e-06	-18.3032	-4.47898	intronic	-	0.322	6	5	15
9	rs8043757	16:53813450	T/A	0.989003	rs7190396	rs7190396	FTO	0	-	-	4.3e-74	5.2e-06	-18.21	-4.55655	intronic	-	2.55	5	5	15
9	rs8044769	16:53839135	C/T	0.661605	rs7190396	rs7190396	FTO	0	0.014568	0.014568	2.1e-46	2.3e-05	-14.3029	-4.23358	intronic	-	0.022	4	5	15
9	rs8047395	16:53798523	G/A	0.652114	rs7190396	rs7190396	FTO	0	0.023291	0.023291	1.1e-52	4e-05	15.2763	4.10748	intronic	-	3.326	7	5	15
9	rs8047587	16:53798622	G/T	0.825079	rs7190396	rs7190396	FTO	0	0.004944	0.004944	6.3e-71	6.8e-06	17.8064	4.49985	intronic	-	4.402	7	5	15
9	rs8050136	16:53816275	C/A	0.989003	rs7190396	rs7190396	FTO	0	0.003404	0.003404	7.6e-74	4.5e-06	18.1788	4.58684	intronic	-	11.7	4	5	15
9	rs8051591	16:53816752	G/A	0.992694	rs7190396	rs7190396	FTO	0	0.003261	0.003261	5.7e-74	4.3e-06	-18.1946	-4.59633	intronic	-	4.493	6	5	15
9	rs8055197	16:53803156	G/A	0.660662	rs7190396	rs7190396	FTO	0	0.031807	0.031807	8.9e-54	5.8e-05	15.4393	4.0208	intronic	-	6.966	5	2	15
9	rs8057044	16:53812614	G/A	0.757873	rs7190396	rs7190396	FTO	0	0.012327	0.012327	2.4e-53	1.9e-05	15.3752	4.27633	intronic	-	0.148	7	5	15
9	rs8063057	16:53812433	C/T	0.989064	rs7190396	rs7190396	FTO	0	0.003797	0.003797	5.7e-74	5.1e-06	-18.1946	-4.56063	intronic	-	2.528	7	5	15
9	rs9922047	16:53806280	G/C	0.647135	rs7190396	rs7190396	FTO	0	-	-	2.4e-53	4.9e-05	-15.3752	-4.06035	intronic	-	0.287	5	2	5
9	rs9922619	16:53831771	G/T	0.915859	rs7190396	rs7190396	FTO	0	0.004287	0.004287	8.9e-69	5.8e-06	17.5271	4.53355	intronic	-	5.692	6	5	15
9	rs9922708	16:53831146	C/T	0.915859	rs7190396	rs7190396	FTO	0	0.006369	0.006369	2e-68	9e-06	17.481	4.4399	intronic	-	2.775	6	5	15
9	rs9923147	16:53801549	C/T	0.898715	rs7190396	rs7190396	FTO	0	0.005973	0.005973	2.5e-75	8.4e-06	18.3651	4.45473	intronic	-	9.868	6	5	15
9	rs9923233	16:53819198	G/C	0.996339	rs7190396	rs7190396	FTO	0	-	-	5.7e-74	3.9e-06	18.1946	4.61664	intronic	-	0.138	5	5	15
9	rs9923312	16:53819367	G/A	0.996339	rs7190396	rs7190396	FTO	0	0.00298	0.00298	7.6e-74	3.9e-06	18.1788	4.61664	intronic	-	11.93	7	5	15
9	rs9923544	16:53801985	C/T	0.898715	rs7190396	rs7190396	FTO	0	0.005973	0.005973	4.4e-75	8.4e-06	18.3344	4.45473	intronic	-	4.193	5	2	15
9	rs9926289	16:53820503	G/A	0.996339	rs7190396	rs7190396	FTO	0	0.002628	0.002628	1e-73	3.4e-06	18.1637	4.64505	intronic	-	14.49	7	5	15
9	rs9928094	16:53799905	G/A	0.895548	rs7190396	rs7190396	FTO	0	0.006916	0.006916	2.5e-75	9.9e-06	-18.3651	-4.41935	intronic	-	7.182	7	5	15
9	rs9930397	16:53799985	T/A	0.895548	rs7190396	rs7190396	FTO	0	-	-	1.9e-75	1.1e-05	18.38	4.39652	intronic	-	0.934	7	5	15
9	rs9930501	16:53830452	G/A	0.91299	rs7190396	rs7190396	FTO	0	0.003941	0.003941	1.2e-68	5.3e-06	-17.5101	-4.55255	intronic	-	5.092	7	5	15
9	rs9930506	16:53830465	G/A	0.91299	rs7190396	rs7190396	FTO	0	0.004353	0.004353	1.5e-68	5.9e-06	-17.4974	-4.52994	intronic	-	0.577	6	5	15
9	rs9931494	16:53827179	G/C	0.957125	rs7190396	rs7190396	FTO	0	-	-	5.2e-72	5.6e-06	-17.9455	-4.54095	intronic	-	0.917	6	5	15
9	rs9931900	16:53818813	G/A	0.957485	rs7190396	rs7190396	FTO	0	0.002775	0.002775	3.6e-71	3.6e-06	-17.8377	-4.63323	intronic	-	8.153	7	5	15
9	rs9932754	16:53830491	C/T	0.91299	rs7190396	rs7190396	FTO	0	0.003941	0.003941	2e-68	5.3e-06	-17.481	-4.55255	intronic	-	0.421	6	5	15
9	rs9933040	16:53830867	T/A	0.91299	rs7190396	rs7190396	FTO	0	-	-	1.5e-68	5.4e-06	17.4974	4.54862	intronic	-	0.953	4	5	15
9	rs9933509	16:53818167	C/T	0.957485	rs7190396	rs7190396	FTO	0	0.002412	0.002412	3.6e-71	3.1e-06	-17.8377	-4.66408	intronic	-	4.204	5	5	15
9	rs9935401	16:53816838	G/A	0.992694	rs7190396	rs7190396	FTO	0	0.003261	0.003261	7.6e-74	4.3e-06	18.1788	4.59633	intronic	-	3.992	7	5	15
9	rs9936385	16:53819169	C/T	0.996339	rs7190396	rs7190396	FTO	0	0.003044	0.003044	7.6e-74	4e-06	-18.1788	-4.61138	intronic	-	5.486	5	5	15
9	rs9937053	16:53799507	G/A	0.891417	rs7190396	rs7190396	FTO	0	0.00624	0.00624	2.5e-75	8.8e-06	18.3651	4.44474	intronic	-	1.043	6	5	15
9	rs9937354	16:53799847	G/A	0.895548	rs7190396	rs7190396	FTO	0	0.006916	0.006916	2.5e-75	9.9e-06	18.3651	4.41935	intronic	-	1.023	5	5	15
9	rs9937521	16:53799296	C/T	0.891417	rs7190396	rs7190396	FTO	0	-	-	-	6.1e-05	-	4.00891	intronic	-	2.202	6	5	15
9	rs9937709	16:53820813	G/A	0.957485	rs7190396	rs7190396	FTO	0	0.002273	0.002273	3.6e-71	2.9e-06	-17.8377	-4.67778	intronic	-	3.888	6	5	15
9	rs9939609	16:53820527	T/A	0.996339	rs7190396	rs7190396	FTO	0	-	-	7.6e-74	3.7e-06	18.1788	4.62756	intronic	-	14.49	7	5	15
9	rs9939973	16:53800568	G/A	0.898715	rs7190396	rs7190396	FTO	0	0.005904	0.005904	1.9e-75	8.3e-06	18.38	4.4573	intronic	-	6.955	4	5	15
9	rs9940128	16:53800754	G/A	0.898715	rs7190396	rs7190396	FTO	0	0.005589	0.005589	1.9e-75	7.8e-06	18.38	4.4706	intronic	-	0.603	4	2	15
9	rs9940278	16:53800200	C/T	0.898715	rs7190396	rs7190396	FTO	0	0.006174	0.006174	1.4e-75	8.7e-06	18.3966	4.44719	intronic	-	0.187	6	5	15
9	rs9940646	16:53800629	G/C	0.898715	rs7190396	rs7190396	FTO	0	-	-	2.5e-75	8e-06	-18.3651	-4.46518	intronic	-	3.168	4	2	15
9	rs9941349	16:53825488	C/T	0.960965	rs7190396	rs7190396	FTO	0	0.004481	0.004481	6.8e-72	6.1e-06	17.9306	4.52289	intronic	-	4.368	7	5	15
9	rs9972653	16:53814363	G/T	0.989003	rs7190396	rs7190396	FTO	0	0.003606	0.003606	1e-73	4.8e-06	18.1637	4.57334	intronic	-	0.174	5	2	15
10	rs2432581	16:81463967	G/A	1	rs2432581	rs2432581	CMIP	14807	0.01561	0.033162	0.0001	2.5e-05	3.89059	4.2148	intergenic	GAN;CMIP	0.281	-	5	15
10	rs2550733	16:81449060	G/A	0.828012	rs2432581	rs2432581	GAN	24570	0.05289	0.05289	8.7e-06	0.00011	4.44719	3.8674	intergenic	GAN;CMIP	0.041	7	5	15
10	rs2550766	16:81460969	C/T	0.941885	rs2432581	rs2432581	CMIP	17805	0.111616	0.111616	0.0001	0.00031	-3.89059	-3.6068	intergenic	GAN;CMIP	2.37	7	5	15
10	rs310011	16:81471654	G/A	0.90925	rs2432581	rs2432581	CMIP	7120	0.079467	0.079467	0.0002	0.00019	3.71902	3.73195	intergenic	GAN;CMIP	1.621	-	5	15
10	rs310015	16:81470951	G/A	0.644943	rs2432581	rs2432581	CMIP	7823	0.338606	0.338606	0.00094	0.0013	-3.3079	-3.21598	intergenic	GAN;CMIP	5.954	-	5	15
10	rs310016	16:81470787	C/A	0.635721	rs2432581	rs2432581	CMIP	7987	0.283063	0.283063	0.00052	0.0012	3.47024	3.23888	intergenic	GAN;CMIP	0.089	-	5	15
11	rs1474758	20:56125891	C/A	1	rs1474758	rs1474758	PCK1	10244	0.024937	0.917252	0.35	2.5e-07	-0.93459	-5.1577	intergenic	CTCFL;PCK1	0.9	-	5	14
11	rs4810084	20:56122638	G/A	0.616082	rs1474758	rs1474758	PCK1	13497	0.814754	0.993935	0.66	0.00013	0.439913	3.82646	intergenic	CTCFL;PCK1	0.505	2b	2	14
11	rs4811869	20:56120703	C/T	0.776427	rs1474758	rs1474758	PCK1	15432	0.329572	1	0.9	3.7e-06	0.125661	-4.62756	intergenic	CTCFL;PCK1	0.787	3a	2	14
11	rs4811870	20:56120929	C/T	0.616082	rs1474758	rs1474758	PCK1	15206	0.801343	0.992783	0.64	0.00012	0.467699	3.84613	intergenic	CTCFL;PCK1	2.066	4	5	14
11	rs4811871	20:56121226	T/A	0.616082	rs1474758	rs1474758	PCK1	14909	-	-	0.65	0.00013	-0.45376	-3.82646	intergenic	CTCFL;PCK1	2.58	4	2	14
11	rs4811872	20:56121354	G/A	0.616082	rs1474758	rs1474758	PCK1	14781	0.810789	0.992783	0.64	0.00013	0.467699	3.82646	intergenic	CTCFL;PCK1	4.153	5	2	14
11	rs4811875	20:56121830	G/A	0.616082	rs1474758	rs1474758	PCK1	14305	0.816694	0.994499	0.67	0.00013	0.426148	3.82646	intergenic	CTCFL;PCK1	9.458	5	5	14
11	rs4811876	20:56123800	G/A	0.616082	rs1474758	rs1474758	PCK1	12335	0.832455	0.992193	0.63	0.00016	-0.48173	-3.77501	intergenic	CTCFL;PCK1	0.629	4	5	14
11	rs4811878	20:56123863	C/A	0.616082	rs1474758	rs1474758	PCK1	12272	0.838017	0.993935	0.66	0.00016	-0.43991	-3.77501	intergenic	CTCFL;PCK1	0.711	4	5	14
11	rs4811879	20:56124219	C/A	0.616082	rs1474758	rs1474758	PCK1	11916	0.823057	0.993935	0.66	0.00014	0.439913	3.80817	intergenic	CTCFL;PCK1	3.376	7	5	14
11	rs6064563	20:56125213	C/T	0.635275	rs1474758	rs1474758	PCK1	10922	0.877636	0.990987	0.61	0.00026	0.510073	3.6522	intergenic	CTCFL;PCK1	0.732	7	5	14
11	rs6064564	20:56129860	G/A	0.665236	rs1474758	rs1474758	PCK1	6275	0.672443	0.975405	0.55	5.3e-05	0.59776	-4.04199	intergenic	CTCFL;PCK1	1.253	5	5	14
11	rs6070142	20:56123042	G/T	0.616082	rs1474758	rs1474758	PCK1	13093	0.812787	0.993363	0.65	0.00013	0.453762	3.82646	intergenic	CTCFL;PCK1	3.555	7	5	14
11	rs6070143	20:56123219	G/C	0.616082	rs1474758	rs1474758	PCK1	12916	-	-	0.65	0.00013	0.453762	3.82646	intergenic	CTCFL;PCK1	3.778	6	5	14
11	rs6070147	20:56126855	G/A	0.665236	rs1474758	rs1474758	PCK1	9280	0.710207	0.987637	0.59	6.4e-05	0.538836	-3.99756	intergenic	CTCFL;PCK1	1.723	5	5	14
11	rs6070153	20:56132825	G/A	0.658569	rs1474758	rs1474758	PCK1	3310	-	-	-	6.5e-05	-	-3.99388	intergenic	CTCFL;PCK1	3.025	5	5	14
11	rs6092495	20:56126029	C/T	0.807836	rs1474758	rs1474758	PCK1	10106	0.611186	1	0.98	1.7e-05	-0.02507	-4.30104	intergenic	CTCFL;PCK1	0.027	7	5	14
"-":not avaliable.																-
	*Bold text represents lead SNP
	*Italic text represents candidate SNP having CADD scores above the 12.37 threshold..

## Sheet: Supplementary Table 3
Supplementary Table 3 Expression quantitative trait locus (eQTL) functionality of the 11 lead SNPs
Ensembl ID	Tested Gene	SNP	DB	eqtlTissues	etqlP	signed_stats	FDR	alignedDirection
ENSG00000169507	SLC38A11	rs1509096	eQTLGen	Whole blood (major)+Peripheral blood mononuclear cell	2.0739e-25	-10.4169	<0.05	+
ENSG00000169507	SLC38A11	rs1509096	BIOSQTL	Whole blood	8.96218e-08	-5.34645	7.82298e-05	+
ENSG00000136531	SCN2A	rs1509096	GTEx/v8	Subcutaneous adipose	1.11808e-06	-0.221953	0.000383439	+
ENSG00000169507	SLC38A11	rs1509096	GTEx/v8	Subcutaneous adipose	1.1721e-05	0.212749	2.29362e-52	-
ENSG00000169507	SLC38A11	rs1509096	GTEx/v8	Skeletal Muscle	1.48222e-06	0.24233	2.24903e-104	-
ENSG00000169507	SLC38A11	rs1509096	GTEx/v8	Thyroid	5.80458e-07	0.255109	2.51862e-79	-
ENSG00000121542	SEC22A	rs4234212	eQTLGen	Whole blood (major)+Peripheral blood mononuclear cell	3.8696e-10	6.2592	<0.05	+
ENSG00000065485	PDIA5	rs4234212	BIOSQTL	Whole blood	8.44424e-06	4.45365	0.00583838	+
ENSG00000121542	SEC22A	rs4234212	BIOSQTL	Whole blood	8.44424e-06	4.45365	0.00583838	+
ENSG00000121542	SEC22A	rs4234212	BIOSQTL	Whole blood	2.0215e-16	8.22094	<0.05	+
ENSG00000173175	ADCY5	rs4234212	BIOSQTL	Whole blood	1.27649e-17	8.54583	<0.05	+
ENSG00000121552	CSTA	rs4234212	GTEx/v8	Tibial artery	0.000170845	0.139783	0.0180078	+
ENSG00000121542	SEC22A	rs4234212	GTEx/v8	Skeletal Muscle	0.000171899	-0.121195	3.18087e-15	-
ENSG00000121542	SEC22A	rs4234212	GTEx/v8	tibial nerve	1.87018e-06	-0.19268	8.87177e-12	-
ENSG00000121542	SEC22A	rs4234212	GTEx/v8	Cultured fibroblasts Cells	3.03698e-07	-0.174002	4.50938e-11	-
ENSG00000124253	PCK1	rs1474758	GTEx/v8	Esophagus mucosa	3.48726e-06	0.197299	4.75562e-06	-
ENSG00000140718	FTO	rs7190396	GTEx/v8	Skeletal Muscle	4.24664e-06	0.114794	7.86201e-13	+
ENSG00000135378	PRRG4	rs5030174	eQTLGen	Whole blood (major)+Peripheral blood mononuclear cell	2.988e-10	6.2996	<0.05	-
ENSG00000132170	PPARG	rs13061415	eQTLGen	Whole blood (major)+Peripheral blood mononuclear cell	1.3822e-07	-5.2675	0.000457222	+
ENSG00000154743	TSEN2	rs13061415	eQTLGen	Whole blood (major)+Peripheral blood mononuclear cell	1.1435e-23	10.0286	<0.05	-
ENSG00000154743	TSEN2	rs13061415	BIOSQTL	Whole blood	2.00799e-05	4.26417	0.0129412	-
ENSG00000132170	PPARG	rs13061415	GTEx/v8	cerebellar hemisphere(Brain)	1.42391e-08	0.697761	7.07244e-23	-
ENSG00000132170	PPARG	rs13061415	GTEx/v8	Cerebellum(Brain)	3.07219e-12	0.677235	8.21398e-26	-
ENSG00000157150	TIMP4	rs13061415	GTEx/v8	tibial nerve	2.28013e-05	-0.102185	0.000397242	+
ENSG00000112972	HMGCS1	rs13061415	GTEx/v8	Transverse colon	5.94627e-05	-0.474902	0.0456628	-
ENSG00000152219	ARL14EP	rs7929660	BIOSQTL	Whole blood	1.56e-07	5.24569	8.82e-05	+
ENSG00000152219	ARL14EP	rs7929660	GTEx/v8	Subcutaneous adipose	1.59e-08	0.276183	6.14e-11	+
ENSG00000152219	ARL14EP	rs7929660	GTEx/v8	EBV-transformed lymphocytes Cells	6.69e-08	0.504019	9.02e-10	+
ENSG00000152219	ARL14EP	rs7929660	GTEx/v8	Aorta artery	2.89e-10	0.261218	8.03e-08	+
ENSG00000152219	ARL14EP	rs7929660	GTEx/v8	Tibial artery	1.5e-09	0.18983	8.81e-08	+
ENSG00000152219	ARL14EP	rs7929660	GTEx/v8	Mammary(Breast)	1.39e-05	0.223848	0.000581	+
ENSG00000152219	ARL14EP	rs7929660	GTEx/v8	Sigmoid colon	7.82e-08	0.2822	8.83e-16	+
ENSG00000152219	ARL14EP	rs7929660	GTEx/v8	Esophagus mucosa	1.16e-07	0.25019	2.93e-22	+
ENSG00000152219	ARL14EP	rs7929660	GTEx/v8	Esophageal muscularis mucosae	2.31e-07	0.248613	2.73e-35	+
ENSG00000152219	ARL14EP	rs7929660	GTEx/v8	Atrial Appendage(heart)	1.75e-06	0.211703	3.31e-17	+
ENSG00000152219	ARL14EP	rs7929660	GTEx/v8	Lung	1.34e-06	0.217751	1.04e-12	+
ENSG00000152219	ARL14EP	rs7929660	GTEx/v8	tibial nerve	1.31e-12	0.365706	1.69e-44	+
ENSG00000152219	ARL14EP	rs7929660	GTEx/v8	Minor salivary gland	1.27e-06	0.51594	0.000549	+
ENSG00000152219	ARL14EP	rs7929660	GTEx/v8	Cultured fibroblasts Cells	5.2e-05	0.123724	2.45e-05	+
ENSG00000152219	ARL14EP	rs7929660	GTEx/v8	Suprapubic Skin(not exposed to sun)	4.73e-07	0.215379	1e-09	+
ENSG00000152219	ARL14EP	rs7929660	GTEx/v8	Skin from Lower leg (exposed to sun)	5.42e-11	0.247506	2.14e-11	+
ENSG00000152219	ARL14EP	rs7929660	GTEx/v8	Spleen	2.18e-07	0.507493	2.61e-09	+
ENSG00000152219	ARL14EP	rs7929660	GTEx/v8	Stomach	4.74e-06	0.217065	2.19e-10	+
ENSG00000152219	ARL14EP	rs7929660	GTEx/v8	Testis	2.09e-32	0.703699	4.67e-27	+
ENSG00000152219	ARL14EP	rs7929660	GTEx/v8	Thyroid	3.47e-20	0.41467	1.92e-27	+
ENSG00000079459	FDFT1	rs804274	eQTLGen	Whole blood (major)+Peripheral blood mononuclear cell	3.06e-54	15.5081	<0.05	+
ENSG00000136573	BLK	rs804274	eQTLGen	Whole blood (major)+Peripheral blood mononuclear cell	6.86e-06	4.4982	0.019579	+
ENSG00000154319	FAM167A	rs804274	eQTLGen	Whole blood (major)+Peripheral blood mononuclear cell	2.28e-08	-5.5891	0.000108	-
ENSG00000154328	NEIL2	rs804274	eQTLGen	Whole blood (major)+Peripheral blood mononuclear cell	9.93e-18	-8.5748	<0.05	-
ENSG00000164733	CTSB	rs804274	eQTLGen	Whole blood (major)+Peripheral blood mononuclear cell	4.4108e-183	28.8548	<0.05	+
ENSG00000186523	FAM86B1	rs804274	eQTLGen	Whole blood (major)+Peripheral blood mononuclear cell	1.52e-06	4.8094	0.00457	+
ENSG00000255046	RP11-297N6.4	rs804274	eQTLGen	Whole blood (major)+Peripheral blood mononuclear cell	4.9e-26	10.5536	<0.05	+
ENSG00000079459	FDFT1	rs804274	BIOSQTL	Whole blood	2.13e-11	6.69662	<0.05	+
ENSG00000136573	BLK	rs804274	BIOSQTL	Whole blood	9.07e-06	4.43831	0.006219	+
ENSG00000154328	NEIL2	rs804274	BIOSQTL	Whole blood	1.87e-25	-10.4268	<0.05	-
ENSG00000255046	RP11-297N6.4	rs804274	BIOSQTL	Whole blood	2.13e-11	6.69662	<0.05	+
ENSG00000154328	NEIL2	rs804274	GTEx/v8	Adrenal_Gland	8.49e-06	0.238808	0.001349	-
ENSG00000255394	C8orf49	rs804274	GTEx/v8	Artery_Coronary	4.35e-06	0.279786	6.67e-05	-
ENSG00000164733	CTSB	rs804274	GTEx/v8	Esophagus mucosa	7.34e-05	0.145851	1.91e-31	-
ENSG00000154328	NEIL2	rs804274	GTEx/v8	Atrial Appendage(heart)	1.01e-12	0.261422	2.37e-21	-
ENSG00000255394	C8orf49	rs804274	GTEx/v8	Atrial Appendage(heart)	1.63e-16	0.476892	2.14e-18	-
ENSG00000154328	NEIL2	rs804274	GTEx/v8	Left ventricle(heart)	1.33e-06	0.176066	5.83e-08	-
ENSG00000164733	CTSB	rs804274	GTEx/v8	Left ventricle(heart)	4.4e-06	0.155489	7.04e-11	-
ENSG00000255394	C8orf49	rs804274	GTEx/v8	Left ventricle(heart)	4.99e-10	0.377336	2.08e-15	-
ENSG00000255394	C8orf49	rs804274	GTEx/v8	Liver	5.24e-06	0.399679	0.002056	-
ENSG00000154328	NEIL2	rs804274	GTEx/v8	Skeletal Muscle	8.93e-08	0.17511	2.87e-12	-
ENSG00000154328	NEIL2	rs804274	GTEx/v8	tibial nerve	1.83e-10	0.25367	6.63e-42	-
ENSG00000255394	C8orf49	rs804274	GTEx/v8	Pancreas	8.56e-12	0.358454	2.11e-10	-
ENSG00000079459	FDFT1	rs804274	GTEx/v8	Cultured fibroblasts Cells	0.000121	0.125904	1.34e-11	-
ENSG00000154328	NEIL2	rs804274	GTEx/v8	Cultured fibroblasts Cells	2.75e-22	0.396097	1.92e-27	-
ENSG00000255046	RP11-297N6.4	rs804274	GTEx/v8	Cultured fibroblasts Cells	6.33e-05	-0.19014	9.26e-17	+
ENSG00000154328	NEIL2	rs804274	GTEx/v8	Suprapubic Skin(not exposed to sun)	2.6e-10	-0.20238	3.81e-13	+
ENSG00000154328	NEIL2	rs804274	GTEx/v8	Skin from Lower leg (exposed to sun)	7.28e-20	-0.27155	2.93e-26	+
ENSG00000154328	NEIL2	rs804274	GTEx/v8	Spleen	4.01e-05	0.262422	1.67e-06	-
ENSG00000255394	C8orf49	rs804274	GTEx/v8	Stomach	2.01e-05	0.174273	1.99e-07	-
ENSG00000255394	C8orf49	rs804274	GTEx/v8	Testis	2.14e-20	0.529931	1.86e-24	-
ENSG00000154328	NEIL2	rs804274	GTEx/v8	Thyroid	1.82e-08	0.176437	3.96e-17	-
DB:Data source of eQTLs, eqtlTissues:Tissue type, etqlP:P-value of eQTLs, signed_stats :Signed statistics, the actual value depends on the data source.alignedDirection: The direction of effect to gene expression after aligning risk increasing allele of GWAS and tested allele of eQTLs.

## Sheet: Supplementary Table 4
Supplementary Table 4 QTL colocalization at pleiotropic loci 11 loci (PP3 ≥0.80 or PP4≥0.80)
Gene	Gene_id(Ensembl)	tagSNP	CHR:BP/Region	eQTL colocalization(whole blood in GTEx )				eQTL colocalization(whole blood in eQTLgen)				eQTL colocalization(ovary in GTEx)				eQTL colocalization(Visceral Omentum（Adipose） in GTEx)				eQTL colocalization(Subcutaneous Adipose in GTEx)
				p12=1e-5		p12=5e-6		p12=1e-5		p12=5e-6		p12=1e-5		p12=5e-6		p12=1e-5		p12=5e-6		p12=1e-5		p12=5e-6
				PP3	PP4	PP3	PP4	PP3	PP4	PP3	PP4	PP3	PP4	PP3	PP4	PP3	PP4	PP3	PP4	PP3	PP4	PP3	PP4
SLC38A11	ENSG00000169507	rs1509096	2:165737889	0.0837542	0.0397152	-	-	0.42769	0.0155985	-	-	0.0648993	0.0370423	-	-	0.479868	0.0673698	-	-	0.48	0.0674	-	-
SCN2A	ENSG00000136531	rs1509096	2:165737889	-	-	-	-	-	-	-	-	0.0597316	0.0490538	-	-	0.0764238	0.0426049	-	-	0.0174	0.896	0.0314	0.812
RNA5SP111	ENSG00000223318	rs1509096	2:165737889	-	-	-	-	-	-	-	-	-	-	-	-	-	-	-	-	-	-	-	-
SEC22A	ENSG00000121542	rs4234212	3:123010775	0.0497	0.117	-	-	0.133104	0.295612	-	-	0.0434	0.0163	-	-	0.085	0.549	-	-	0.0954	0.514	-	-
PDIA5	ENSG00000065485	rs4234212	3:123010775	0.0302	0.0157	-	-	0.177	0.0133	-	-	0.0434	0.0163	-	-	0.0232	0.0138	-	-	0.0244	0.0143	-	-
ADCY5	ENSG00000173175	rs4234212	3:123010775	0.0272	0.155	-	-	0.181	0.033	-	-	0.0279	0.015	-	-	0.0505	0.0155	-	-	0.0476	0.0145	-	-
CSTA	ENSG00000121552	rs4234212	3:123010775	0.0138	0.00808	-	-	0.0137	0.016	-	-	0.0168	0.0128	-	-	0.0113	0.0058	-	-	0.0125	0.0104	-	-
PPARG	ENSG00000132170	rs13061415	3:12349924	0.106	0.0306	-	-	0.688	0.00556	-	-	0.0859	0.0612	-	-	0.101	0.034	-	-	0.11	0.03	-	-
TSEN2	ENSG00000154743	rs13061415	3:12349924	0.164	0.0376	-	-	0.677	0.0207	-	-	0.104	0.0422	-	-	0.106	0.0319	-	-	0.363	0.0312	-	-
TIMP4	ENSG00000157150	rs13061415	3:12349924	0.068	0.0446	-	-	-	-	-	-	0.0912	0.0897	-	-	0.529	0.028	-	-	0.256	0.422	-	-
HMGCS1	ENSG00000112972	rs13061415	3:12349924	-	-	-	-	-	-	-	-	-	-	-	-	-	-	-	-	-	-	-	-
NNT	ENSG00000112992	rs138484257	5:43618391	0.742	0.00998	-	-	0.749	0.00507	-	-	0.237	0.0711	-	-	0.16	0.482	-	-	0.743	0.0067	-	-
FDFT1	ENSG00000079459	rs804274	8:11625205	0.952	0.00639	0.955	0.0348	0.988	0.00263	0.99	0.00132	0.282	0.106	-	-	0.944	0.0322	0.959	0.0164	0.944	0.0322	0.99	0.00114
BLK	ENSG00000136573	rs804274	8:11625205	0.987	0.000843	0.987	0.000422	0.99	0.00051	0.991	0.000255	0.193	0.0536	-	-	0.275	0.0449	-	-	0.229	0.131	-	-
FAM167A	ENSG00000154319	rs804274	8:11625205	0.99	0.000519	0.991	0.00026	0.991	0.00051	0.991	0.000175	0.217	0.0559	-	-	0.202	0.0404	-	-	0.334	0.0353	-	-
NEIL2	ENSG00000154328	rs804274	8:11625205	0.954	0.037	0.972	0.0189	0.908	0.0832	0.948	0.0434	0.933	0.058	0.961	0.0299	0.935	0.056	0.962	0.0288	0.936	0.0557	0.962	0.0287
CTSB	ENSG00000164733	rs804274	8:11625205	0.99	0.000386	0.991	1.94-04	0.991	0.000213	0.991	0.000107	0.252	0.0532	-	-	0.972	0.0059	0.975	0.00297	0.991	0.000278	0.991	0.000139
FAM86B1	ENSG00000186523	rs804274	8:11625205	0.295	0.0351	-	-	0.991	0.000366	0.991	0.000183	0.218	0.0558	-	-	0.287	0.049	-	-	0.207	0.0579	-	-
RP11-297N6.4	ENSG00000255046	rs804274	8:11625205	-	-	-	-	0.989	0.00209	0.991	0.000183	0.196	0.0542	-	-	0.557	0.0475	-	-	0.886	0.0116	0.891	0.00584
C8orf49	ENSG00000255394	rs804274	8:11625205	-	-	-	-	-	-	-	-	0.184	0.221	-	-	-	-	-	-	-	-	-	-
ARL14EP	ENSG00000152219	rs7929660	11:30339461	0.792	0.194	-	-	0.991	0.000917	0.992	0.000459	0.695	0.082	-	-	0.181	0.0694	-	-	0.939	0.0438	0.96	0.0224
PRRG4	ENSG00000135378	rs5030174	11:32449098	0.127	0.0527	-	-	0.593	0.0064	-	-	0.0903	0.0433	-	-	0.0794	0.0602	-	-	0.0826	0.0461	-	-
WT1	ENSG00000184937	rs5030174	11:32449098	-	-	-	-	-	-	-	-	0.084	0.0455	-	-	0.124	0.0385	-	-	-	-	-	-
DLG2	ENSG00000150672	rs12808938	11:83562895	-	-	-	-	0.0446	0.0655	-	-	-	-	-	-	-	-	-	-	-	-	-	-
FTO	ENSG00000140718	rs7190396	16:53822502	0.809	0.0129	0.814	0.00647	0.972	0.000817	0.972	0.000429	0.122	0.0582	-	-	0.179	0.0385	-	-	0.182	0.0354	-	-
CMIP	ENSG00000153815	rs2432581	16:81463967	0.075	0.0791	-	-	0.24	0.0167	-	-	0.0468	0.0159	-	-	0.0446	0.0198	-	-	0.0415	0.014	-	-
PCK1	ENSG00000124253	rs1474758	20:56125891	0.153	0.109	-	-	-	-	-	-	0.153	0.0595	-	-	0.361	0.139	-	-	0.165	0.0413	-	-
p12:prior probabilities of H4
PP3：posterior probability of H3，PP3> 0.8 suggests that different variant is responsible for the GWAS and eQTL signals.
PP4：posterior probability of H4，PP4 > 0.8 suggests that one shared variant is responsible for the GWAS and eQTL signals.
"-":not avaliable

## Sheet: Supplementary Table 5
Supplementary Table 5 Identification of differentially expressed gene of 11 PCOS loci validated through GEO datasets(GSE10946, GSE98595, GSE8157, GSE48301)
Dataset	Genes	tissue	logFC	AveExpr	t	Beta	P.Value
GSE8157	ADCY5	skeletal muscle	0.19638	5.65841	2.93766	-2.36931	0.00694973
GSE8157	CMIP	skeletal muscle	-0.166748	6.24482	-2.6872	-2.87559	0.0125429
GSE8157	CTSB	skeletal muscle	-0.250724	9.13433	-2.35786	-3.50431	0.0263937
GSE48301	CTSB	Endometrium cell	-0.337805	8.79258	-2.9732	-2.22737	0.0058196
GSE10946	C8orf49	cumulus cell	-0.181008	3.19386	-2.21574	-3.94876	0.0365499
GSE98595	DLG2	lutein granulosa cells	-0.184762	4.28242	-2.91799	-3.1683	0.0261135
GSE48301	FTO	Endometrium cell	-0.396476	8.56693	-2.15634	-3.82811	0.0393365
GSE48301	NNT	Endometrium cell	-0.318307	8.10393	-2.46857	-3.25332	0.0195887
GSE48301	PCK1	Endometrium cell	0.136472	4.90826	2.08435	-3.95302	0.045888
GSE8157	TIMP4	skeletal muscle	-0.302021	6.87598	-2.69026	-2.86954	0.0124542
GSE10946	WT1	cumulus cell	0.403194	3.61896	2.56596	-3.24924	0.0255692
GSE8157	WT1	skeletal muscle	0.130148	4.82831	2.35476	-3.51	0.0265736
GSE8157	NEIL2	skeletal muscle	0.226445	7.05197	2.42218	-3.38524	0.022898
GSE10946	NEIL2	cumulus cell	0.354254	6.72275	2.96562	-2.74021	0.0123784
logFC(limma):the log fold-change between cases and controls(higher score indicate larger discrepancy between gene expression of PCOS case and control);AveExpr:Average expression across all samples of dataset
